# Supplementary material for: 4-Methoxy­anilinium chloride
Source: Acta Crystallogr Sect E Struct Rep Online. 2009 Sep 9;65(Pt 10):o2378. doi: 10.1107/S1600536809035429 (PMC2970478; doi:10.1107/S1600536809035429)
Supplement: Supplementary file 2 [file e-65-o2378-Isup2.hkl]

# 
# h,k,l, Fc-squared, Fo-squared, sigma(Fo-squared) and status flag 
# 
data_I
_shelx_title ' x                               Pbca' 
_shelx_refln_list_code          4 
_shelx_F_calc_maximum      189.35 
_exptl_crystal_F_000       671.91 
_reflns_d_resolution_high  0.7705 
 
loop_ 
 _symmetry_equiv_pos_as_xyz 
 'x, y, z' 
 '-x+1/2, -y, z+1/2' 
 'x+1/2, -y+1/2, -z' 
 '-x, y+1/2, -z+1/2' 
 '-x, -y, -z' 
 'x-1/2, y, -z-1/2' 
 '-x-1/2, y-1/2, z' 
 'x, -y-1/2, z-1/2' 
 
_cell_length_a     8.9052 
_cell_length_b     8.4893 
_cell_length_c    21.8170 
_cell_angle_alpha  90.000 
_cell_angle_beta   90.000 
_cell_angle_gamma  90.000 
 
_shelx_F_squared_multiplier     1.000 
 
loop_ 
 _refln_index_h 
 _refln_index_k 
 _refln_index_l 
 _refln_F_squared_calc 
 _refln_F_squared_meas 
 _refln_F_squared_sigma 
 _refln_observed_status 
   2   0   0        2.44       48.00      3.55 o 
   4   0   0     6544.05     6183.15    235.26 o 
   6   0   0      180.12      195.54      9.66 o 
   8   0   0     1185.90     1128.30     49.06 o 
  10   0   0      183.29      190.65     21.44 o 
   2   1   0    34577.14    20200.26    350.99 o 
   4   1   0        2.50        4.57      1.37 o 
   6   1   0        3.28       10.06      3.69 o 
   8   1   0       26.57       23.01      3.63 o 
  10   1   0        0.54       -0.61      3.22 o 
   0   2   0    16411.90    10544.01    254.76 o 
   2   2   0    35851.81    22808.71    437.03 o 
   4   2   0     5224.39     4803.65    111.40 o 
   6   2   0     3097.97     3034.30     67.87 o 
   8   2   0      485.58      493.06     20.62 o 
  10   2   0      281.13      253.64     15.73 o 
   2   3   0     3510.24     3292.03     47.01 o 
   4   3   0     2097.67     2036.55     49.02 o 
   6   3   0        4.93        7.34      3.14 o 
   8   3   0       20.23       23.89      4.79 o 
  10   3   0       15.29       15.73      8.64 o 
   0   4   0     6283.19     5783.92    151.28 o 
   2   4   0      670.06      552.10     11.27 o 
   4   4   0     1145.45     1304.12     35.83 o 
   6   4   0     2580.06     2456.90     78.44 o 
   8   4   0      580.95      572.64     24.87 o 
  10   4   0      307.75      304.33     24.20 o 
   2   5   0       98.52       81.18      3.44 o 
   4   5   0     1090.71     1012.12     30.38 o 
   6   5   0       11.73       13.51      4.33 o 
   8   5   0        3.95        7.21      5.12 o 
  10   5   0       30.65       36.59     10.91 o 
   0   6   0     1774.19     1894.83     64.12 o 
   2   6   0     1397.58     1444.96     35.53 o 
   4   6   0     1510.97     1434.06     47.42 o 
   6   6   0       45.88       73.80      6.70 o 
   8   6   0      377.55      300.27     21.87 o 
   2   7   0       40.52       37.74      3.25 o 
   4   7   0       81.99       65.80      6.47 o 
   6   7   0       34.95       31.41      7.16 o 
   8   7   0        9.84       42.06     19.88 o 
   0   8   0      676.96      704.90     34.62 o 
   2   8   0      390.10      404.88     18.89 o 
   4   8   0      231.28      247.17     14.10 o 
   6   8   0      196.58      171.00     15.59 o 
   2   9   0       16.92       10.42      5.50 o 
   4   9   0        0.17        5.49      4.69 o 
   6   9   0       47.82       38.30     11.07 o 
   0  10   0        7.34        8.01     12.16 o 
   2  10   0      171.08      161.77     13.80 o 
   4  10   0        1.52        1.24      5.20 o 
   1   1   1        0.17        6.47      0.42 o 
   2   1   1     1920.71     2026.68     30.21 o 
   3   1   1      532.75      652.87     10.24 o 
   4   1   1      627.47      722.31     10.59 o 
   5   1   1        7.75       19.75      1.54 o 
   6   1   1       24.83       26.02      1.90 o 
   7   1   1        6.11       11.14      1.72 o 
   8   1   1       16.44       19.69      2.31 o 
   9   1   1       22.34       26.30      3.69 o 
  10   1   1        0.18       -0.33      2.54 o 
  11   1   1        1.89        6.31      4.82 o 
   0   2   1      488.75      335.97     11.51 o 
   1   2   1      516.75      484.42      7.24 o 
   2   2   1    11189.19     9099.05     86.21 o 
   3   2   1      608.41      599.12      8.21 o 
   4   2   1     1388.10     1588.17     26.38 o 
   5   2   1       46.72       75.44      2.38 o 
   6   2   1       21.89       31.22      2.69 o 
   7   2   1      160.87      149.02      4.92 o 
   8   2   1      109.86      114.98      6.76 o 
   9   2   1       30.53       34.53      3.99 o 
  10   2   1       20.17       20.48      4.37 o 
  11   2   1        7.19        3.68      5.46 o 
   1   3   1        9.23       15.94      1.14 o 
   2   3   1     2506.49     2585.67     26.91 o 
   3   3   1      627.61      683.02     12.27 o 
   4   3   1      949.85      987.66     18.18 o 
   5   3   1       34.93       55.14      3.42 o 
   6   3   1        0.06        1.72      1.89 o 
   7   3   1      127.58      157.93      7.27 o 
   8   3   1       45.76       46.11      4.37 o 
   9   3   1        8.71       10.19      3.53 o 
  10   3   1        0.26        6.44      5.10 o 
  11   3   1        1.04        3.84      4.58 o 
   0   4   1        3.31       14.80      4.63 o 
   1   4   1      804.45      875.02     12.87 o 
   2   4   1     1373.54     1430.29     18.16 o 
   3   4   1      113.44      142.04      2.87 o 
   4   4   1     1558.98     1574.26     29.48 o 
   5   4   1      524.51      484.45     11.98 o 
   6   4   1        0.10        8.29      3.13 o 
   7   4   1       79.45       84.21      5.42 o 
   8   4   1       25.50       29.76      4.41 o 
   9   4   1       28.15       38.34      5.82 o 
  10   4   1       19.53       21.85      5.52 o 
   1   5   1       17.69       19.25      1.63 o 
   2   5   1      171.04      192.63      4.13 o 
   3   5   1       15.60       29.71      2.68 o 
   4   5   1       12.02       19.11      2.43 o 
   5   5   1      137.84      133.28      5.58 o 
   6   5   1      101.52      109.20      6.03 o 
   7   5   1       34.27       40.06      4.82 o 
   8   5   1        4.97        7.41      3.81 o 
   9   5   1        2.32        5.06      3.97 o 
  10   5   1        7.08        6.67      4.54 o 
   0   6   1       44.22       46.69      3.87 o 
   1   6   1      872.92      918.18     20.60 o 
   2   6   1        0.17        7.09      3.05 o 
   3   6   1      689.37      710.55     17.37 o 
   4   6   1       85.39       94.58      5.19 o 
   5   6   1       67.93       75.85      4.98 o 
   6   6   1       22.10       33.08      4.87 o 
   7   6   1       48.03       61.93      6.65 o 
   8   6   1       50.55       47.13      5.85 o 
   9   6   1       62.45       49.70      8.18 o 
   1   7   1        6.07       15.87      2.32 o 
   2   7   1       25.35       26.12      2.31 o 
   3   7   1       59.24       60.38      4.18 o 
   4   7   1       24.13       32.30      3.58 o 
   5   7   1       15.47       19.11      5.32 o 
   6   7   1       88.95       88.69      7.44 o 
   7   7   1        5.16       13.93      6.07 o 
   8   7   1        0.03        1.19      4.28 o 
   0   8   1      110.15      111.39      7.37 o 
   1   8   1      277.99      274.55      8.89 o 
   2   8   1      136.94      140.82      7.44 o 
   3   8   1      160.97      159.07      8.17 o 
   4   8   1       11.79       16.59      3.46 o 
   5   8   1      206.22      211.80     11.66 o 
   6   8   1       17.51       23.98      5.14 o 
   7   8   1      122.42      117.35     12.55 o 
   1   9   1       25.73       26.10      3.52 o 
   2   9   1       53.18       48.68      4.99 o 
   3   9   1        4.22       11.99      4.01 o 
   4   9   1        0.00       -1.62      3.35 o 
   5   9   1        0.13        3.46      4.70 o 
   6   9   1        8.93       10.55      6.14 o 
   0  10   1      194.27      165.17     16.37 o 
   1  10   1       88.43       77.53      6.01 o 
   2  10   1        3.77       -2.41      3.19 o 
   3  10   1      136.63      133.44     10.47 o 
   4  10   1        1.58        1.27      6.12 o 
   2   0   2     6047.26     5414.85    268.03 o 
   3   0   2        0.09        5.94      1.44 o 
   4   0   2    11013.28     9383.39    180.88 o 
   5   0   2       27.95       19.65      2.22 o 
   6   0   2     3885.93     4153.64     99.54 o 
   7   0   2      597.98      645.29     20.32 o 
   8   0   2      381.96      338.89     13.10 o 
   9   0   2       95.33       97.78      6.69 o 
  10   0   2      553.24      499.04     28.72 o 
  11   0   2        1.41        2.95     10.98 o 
   1   1   2     8153.09     6398.73     62.14 o 
   2   1   2     5791.66     5356.34     43.68 o 
   3   1   2     2224.59     2226.56     30.64 o 
   4   1   2      975.40     1162.55     16.82 o 
   5   1   2     1430.77     1467.58     22.08 o 
   6   1   2      407.56      463.35      9.20 o 
   7   1   2        4.13        7.25      1.83 o 
   8   1   2        7.50       11.79      2.40 o 
   9   1   2        1.44        4.19      3.34 o 
  10   1   2        1.74        1.25      2.47 o 
  11   1   2        0.37        3.89      4.28 o 
   0   2   2    23120.01    14691.19    281.12 o 
   1   2   2      332.74      359.76      3.39 o 
   2   2   2    11918.56     9285.92    188.46 o 
   3   2   2       85.60       85.08      2.83 o 
   4   2   2      823.55      726.03     11.24 o 
   5   2   2     1106.32     1215.73     17.41 o 
   6   2   2     1307.79     1227.87     20.29 o 
   7   2   2        4.53        7.61      1.94 o 
   8   2   2     1274.15     1323.74     34.47 o 
   9   2   2       29.91       34.23      4.28 o 
  10   2   2      152.24      149.71      9.28 o 
  11   2   2       17.44       10.31      5.84 o 
   1   3   2      126.18      158.44      2.85 o 
   2   3   2      449.12      566.21      7.75 o 
   3   3   2     1695.11     1878.14     25.72 o 
   4   3   2       37.67       38.83      1.64 o 
   5   3   2        6.86        5.42      1.81 o 
   6   3   2      340.07      398.55     10.53 o 
   7   3   2       26.27       33.87      3.55 o 
   8   3   2       18.53       26.13      3.50 o 
   9   3   2        1.86       12.07      5.05 o 
  10   3   2        8.60       11.68      4.30 o 
  11   3   2       10.83       15.27      6.70 o 
   0   4   2     8281.05     7220.55    154.74 o 
   1   4   2     1345.78     1465.79     23.54 o 
   2   4   2     1710.89     1606.72     21.79 o 
   3   4   2     1423.39     1359.15     21.92 o 
   4   4   2     5254.43     5211.68     95.01 o 
   5   4   2      219.58      228.57      7.54 o 
   6   4   2      473.66      452.41     12.82 o 
   7   4   2       61.23       62.14      4.42 o 
   8   4   2      231.69      233.98     11.21 o 
   9   4   2        0.01        6.51      4.01 o 
  10   4   2      127.78      104.37      9.97 o 
   1   5   2       12.70       23.68      2.16 o 
   2   5   2       20.38       14.43      1.49 o 
   3   5   2      128.19      172.36      4.61 o 
   4   5   2        5.06       11.97      3.28 o 
   5   5   2      269.27      233.32      7.54 o 
   6   5   2      233.26      236.03      8.86 o 
   7   5   2       70.81       76.92      6.38 o 
   8   5   2        5.88       10.23      3.52 o 
   9   5   2       23.01       37.63      7.27 o 
  10   5   2        0.43       -0.20      4.07 o 
   0   6   2      199.10      219.58      7.75 o 
   1   6   2      156.38      134.88      4.81 o 
   2   6   2     2369.79     2331.17     40.57 o 
   3   6   2       32.59       31.22      3.04 o 
   4   6   2      139.36      130.22      6.24 o 
   5   6   2      333.17      322.26     10.32 o 
   6   6   2      891.96      890.58     27.54 o 
   7   6   2        0.32        4.62      3.32 o 
   8   6   2      145.36      162.20     11.41 o 
   9   6   2       31.75       29.54      6.78 o 
   1   7   2       47.26       50.62      4.60 o 
   2   7   2        7.35        6.03      2.11 o 
   3   7   2       48.83       42.66      3.99 o 
   4   7   2       26.70       27.04      3.22 o 
   5   7   2       18.53       20.89      3.73 o 
   6   7   2        6.46       14.89      3.83 o 
   7   7   2       35.18       38.20      6.37 o 
   8   7   2       29.54       23.38      6.65 o 
   0   8   2      765.48      708.83     24.01 o 
   1   8   2       33.77       35.98      3.42 o 
   2   8   2       78.42       86.89      5.34 o 
   3   8   2      112.66      103.74      6.27 o 
   4   8   2      357.14      336.32     13.51 o 
   5   8   2        1.77        9.59      4.57 o 
   6   8   2       48.51       64.57      8.37 o 
   7   8   2       63.99       67.65      9.21 o 
   1   9   2       80.58       88.30      6.05 o 
   2   9   2       10.00       12.56      3.46 o 
   3   9   2        5.10        6.40      3.11 o 
   4   9   2        2.71        1.82      3.52 o 
   5   9   2        5.33        1.23      4.25 o 
   6   9   2        0.27        5.98      6.29 o 
   0  10   2       28.89       46.64     13.39 o 
   1  10   2       37.87       37.93      5.52 o 
   2  10   2       84.11       75.34      7.76 o 
   3  10   2        0.03        3.34      5.18 o 
   4  10   2       73.31       86.44     12.13 o 
   1   1   3       34.93       45.72      1.48 o 
   2   1   3        9.88       14.62      0.84 o 
   3   1   3     1719.46     1682.17     21.03 o 
   4   1   3       14.70       16.02      1.24 o 
   5   1   3        3.90       10.81      2.74 o 
   6   1   3       23.41       29.64      2.05 o 
   7   1   3      138.77      142.37      4.77 o 
   8   1   3        1.81        2.32      1.97 o 
   9   1   3        3.89       10.21      2.48 o 
  10   1   3        0.79        1.99      2.82 o 
  11   1   3        0.32        3.44      4.54 o 
   0   2   3        3.05        6.07      2.78 o 
   1   2   3     5116.95     4825.06     43.43 o 
   2   2   3      163.26      171.57      3.62 o 
   3   2   3       58.66       65.31      1.69 o 
   4   2   3      406.49      402.74      7.72 o 
   5   2   3      183.45      181.00      3.96 o 
   6   2   3        0.85        9.60      2.34 o 
   7   2   3        0.03        1.44      1.47 o 
   8   2   3        3.55       13.69      3.80 o 
   9   2   3        0.67        3.84      2.56 o 
  10   2   3        2.31        6.27      3.67 o 
  11   2   3        0.03        1.69      4.54 o 
   1   3   3      285.76      387.33      5.61 o 
   2   3   3      317.20      364.17      4.65 o 
   3   3   3     1224.28     1226.38     18.55 o 
   4   3   3      203.10      175.74      3.90 o 
   5   3   3      265.07      240.50      6.65 o 
   6   3   3       78.53       77.90      4.13 o 
   7   3   3      271.46      242.89      8.48 o 
   8   3   3       22.44       27.67      4.06 o 
   9   3   3       23.66       27.07      4.40 o 
  10   3   3        1.10       -0.39      2.71 o 
  11   3   3        0.84        2.44      6.70 o 
   0   4   3      866.95      802.53     18.57 o 
   1   4   3      638.85      614.29      9.95 o 
   2   4   3      477.01      498.85      7.87 o 
   3   4   3      707.65      700.09     12.50 o 
   4   4   3      101.24      114.64      5.71 o 
   5   4   3       16.39       14.42      2.21 o 
   6   4   3       15.29       13.91      2.45 o 
   7   4   3       43.42       63.51      5.62 o 
   8   4   3       45.48       66.87      6.12 o 
   9   4   3       70.60       75.04      6.83 o 
  10   4   3       11.72       14.85      5.66 o 
   1   5   3       81.51      136.02      4.40 o 
   2   5   3      272.39      285.20      5.70 o 
   3   5   3       54.70       45.68      2.46 o 
   4   5   3       78.05       70.07      3.59 o 
   5   5   3      250.13      204.78      7.89 o 
   6   5   3      163.34      171.03      8.64 o 
   7   5   3       78.91       89.74      6.83 o 
   8   5   3        0.97        4.08      2.96 o 
   9   5   3        7.00       14.42      5.13 o 
  10   5   3        1.99       -5.10      5.50 o 
   0   6   3       31.78       25.40      3.22 o 
   1   6   3       35.32       40.42      2.55 o 
   2   6   3       31.13       38.50      3.05 o 
   3   6   3      137.06      131.02      4.62 o 
   4   6   3      395.46      363.46     10.95 o 
   5   6   3      447.73      431.63     17.72 o 
   6   6   3       95.43      105.62      7.32 o 
   7   6   3      361.38      329.71     14.33 o 
   8   6   3        3.35       11.74      4.81 o 
   9   6   3       30.78       39.72      6.86 o 
   1   7   3       13.21       16.22      2.37 o 
   2   7   3      103.45       94.88      3.94 o 
   3   7   3      223.02      220.04      8.52 o 
   4   7   3       13.77       25.30      3.81 o 
   5   7   3       24.45       36.57      5.20 o 
   6   7   3       50.15       54.93      5.47 o 
   7   7   3        5.18        3.12      4.38 o 
   8   7   3        8.36       10.05      5.44 o 
   0   8   3      243.10      238.01     11.55 o 
   1   8   3      367.54      330.18      9.78 o 
   2   8   3       48.48       57.67      5.00 o 
   3   8   3      277.49      264.39     10.56 o 
   4   8   3        0.61        3.91      3.03 o 
   5   8   3      142.03      137.21      9.19 o 
   6   8   3        0.13        8.11      5.13 o 
   7   8   3       15.25       29.93      7.40 o 
   1   9   3       66.55       55.76      5.11 o 
   2   9   3       18.98       25.15      3.96 o 
   3   9   3       14.25       10.29      3.52 o 
   4   9   3        1.07        2.70      3.20 o 
   5   9   3       12.98       29.97      6.41 o 
   6   9   3        3.99        9.61      4.78 o 
   0  10   3        1.74        8.48      5.88 o 
   1  10   3      198.63      184.12     10.22 o 
   2  10   3       27.86       38.24      6.07 o 
   3  10   3       94.90       88.44      9.78 o 
   4  10   3       16.06       43.42     12.10 o 
   0   0   4     6532.35     4954.74     74.49 o 
   1   0   4     1544.84     1623.08     16.26 o 
   2   0   4     8952.23     7704.96    125.36 o 
   3   0   4    10810.57     8998.10    172.34 o 
   4   0   4     3306.77     2994.12     58.62 o 
   5   0   4      579.41      533.68     13.93 o 
   6   0   4      952.02     1131.36     28.97 o 
   7   0   4      550.88      567.25     18.58 o 
   8   0   4     1649.73     1633.38     50.51 o 
   9   0   4       21.37       30.53      4.93 o 
  10   0   4       98.13       93.76     10.62 o 
  11   0   4        6.07       20.31     11.00 o 
   1   1   4     2459.48     2255.45     32.96 o 
   2   1   4        6.86        6.39      0.83 o 
   3   1   4       48.63       56.23      2.29 o 
   4   1   4       36.08       34.88      2.49 o 
   5   1   4      371.64      460.80      8.80 o 
   6   1   4       76.52       85.36      3.62 o 
   7   1   4        1.54        7.72      1.99 o 
   8   1   4       27.66       28.39      2.87 o 
   9   1   4       96.74      100.36      5.60 o 
  10   1   4      160.48      137.02      8.39 o 
  11   1   4        9.10        9.31      5.84 o 
   0   2   4     5300.89     5219.70     86.81 o 
   1   2   4     7004.81     6128.47     50.84 o 
   2   2   4     4066.32     3805.28     66.64 o 
   3   2   4       90.23       78.10      2.15 o 
   4   2   4     4155.24     4157.92     59.07 o 
   5   2   4      865.62      868.38     16.21 o 
   6   2   4     2213.05     2030.89     32.97 o 
   7   2   4       55.24       59.32      3.31 o 
   8   2   4       95.66      107.08      5.75 o 
   9   2   4      167.16      171.92      9.73 o 
  10   2   4      305.87      281.02     15.14 o 
  11   2   4       66.16       56.57      9.76 o 
   1   3   4     2701.57     2750.06     32.78 o 
   2   3   4      280.26      255.38      3.55 o 
   3   3   4        0.30        4.50      1.52 o 
   4   3   4      274.92      317.52      6.28 o 
   5   3   4      163.66      172.62      5.07 o 
   6   3   4      125.05      128.69      5.11 o 
   7   3   4        0.62        0.76      2.13 o 
   8   3   4       18.24       22.70      3.93 o 
   9   3   4       14.13       11.10      3.78 o 
  10   3   4       19.06       18.69      3.95 o 
  11   3   4        0.03        6.54     10.79 o 
   0   4   4     6005.22     5051.50    207.39 o 
   1   4   4       29.02       25.57      2.11 o 
   2   4   4     3292.91     3220.81     42.71 o 
   3   4   4      801.99      840.29     11.04 o 
   4   4   4      838.16      861.40     18.19 o 
   5   4   4      220.23      223.20      7.00 o 
   6   4   4      243.77      242.13     10.64 o 
   7   4   4      543.10      535.53     17.93 o 
   8   4   4      672.57      631.30     22.19 o 
   9   4   4       93.80       99.76      8.48 o 
  10   4   4       64.31       65.79      8.87 o 
   1   5   4     1012.21     1024.62     29.23 o 
   2   5   4       60.28       51.69      2.23 o 
   3   5   4      233.45      242.11      5.72 o 
   4   5   4      171.22      168.34      5.25 o 
   5   5   4      370.78      356.78     16.05 o 
   6   5   4       93.29       91.26      7.25 o 
   7   5   4        8.31       22.76      4.79 o 
   8   5   4        8.87        5.78      3.47 o 
   9   5   4        2.27       -1.64      3.64 o 
  10   5   4        0.00        2.57      4.99 o 
   0   6   4      756.74      801.64     21.43 o 
   1   6   4      319.34      317.73      8.18 o 
   2   6   4      828.14      770.67     15.00 o 
   3   6   4      200.60      191.92      5.53 o 
   4   6   4      640.08      598.30     17.21 o 
   5   6   4      376.48      345.23     12.80 o 
   6   6   4      465.41      457.66     18.47 o 
   7   6   4       25.51       30.31      5.45 o 
   8   6   4       61.89       75.45      8.45 o 
   9   6   4       39.52       46.95      7.23 o 
   1   7   4      107.92      103.78      4.13 o 
   2   7   4       20.63       29.98      3.16 o 
   3   7   4      352.16      334.36     11.77 o 
   4   7   4        5.38       11.56      2.95 o 
   5   7   4       51.72       50.60      4.79 o 
   6   7   4       42.49       37.92      5.58 o 
   7   7   4        8.84        6.54      4.60 o 
   8   7   4       17.98       10.50      6.29 o 
   0   8   4      101.94       86.56      6.65 o 
   1   8   4      258.98      234.59      7.55 o 
   2   8   4      236.26      255.43      8.74 o 
   3   8   4      119.47      119.47      8.41 o 
   4   8   4      202.03      197.83     11.70 o 
   5   8   4        0.23       -1.86      3.29 o 
   6   8   4      153.94      160.91     13.89 o 
   7   8   4       23.79       23.86      6.10 o 
   1   9   4        0.70        3.53      2.39 o 
   2   9   4       21.44       18.15      4.32 o 
   3   9   4       63.77       65.53      7.35 o 
   4   9   4        0.10        2.46      3.99 o 
   5   9   4        1.06        5.04      4.25 o 
   6   9   4        0.24        2.05      4.12 o 
   0  10   4      179.36      125.15     24.80 o 
   1  10   4        4.46        3.70      3.25 o 
   2  10   4       36.02       35.24      5.57 o 
   3  10   4        2.44        9.49      5.58 o 
   4  10   4       33.92       32.05      6.73 o 
   1   1   5      275.45      308.39      5.72 o 
   2   1   5        8.41       12.94      0.92 o 
   3   1   5        3.74       13.19      1.53 o 
   4   1   5       73.45       73.50      2.41 o 
   5   1   5       32.38       35.79      2.07 o 
   6   1   5       25.45       29.36      2.32 o 
   7   1   5       56.05       62.01      3.76 o 
   8   1   5       43.31       49.71      3.67 o 
   9   1   5        0.05        1.63      2.44 o 
  10   1   5        0.03        6.35      4.01 o 
  11   1   5        0.23        0.95      4.68 o 
   0   2   5      985.74     1057.96     18.76 o 
   1   2   5      310.49      352.50      3.50 o 
   2   2   5      480.89      506.10      7.10 o 
   3   2   5        3.40        6.92      1.38 o 
   4   2   5       57.02       53.79      2.53 o 
   5   2   5       12.98       10.63      1.86 o 
   6   2   5      152.76      161.12      6.25 o 
   7   2   5        0.10        2.70      1.37 o 
   8   2   5       74.07       69.73      4.17 o 
   9   2   5       83.26       86.91      6.93 o 
  10   2   5        0.69       -1.94      3.16 o 
  11   2   5       18.73       13.75      9.14 o 
   1   3   5      809.24      922.56     11.23 o 
   2   3   5       39.68       32.56      2.25 o 
   3   3   5        1.54       12.10      1.14 o 
   4   3   5      117.66      117.45      2.78 o 
   5   3   5       41.83       48.30      2.64 o 
   6   3   5      170.56      167.52      5.69 o 
   7   3   5      249.42      236.60     10.04 o 
   8   3   5       57.34       64.09      5.73 o 
   9   3   5       11.75       14.48      3.77 o 
  10   3   5        8.11        4.54      3.79 o 
   0   4   5      131.10      178.86      6.61 o 
   1   4   5        0.37        2.61      1.45 o 
   2   4   5      728.38      835.93     12.00 o 
   3   4   5      368.24      419.80      6.31 o 
   4   4   5      294.32      291.39      8.84 o 
   5   4   5      384.87      381.56     11.88 o 
   6   4   5       28.49       35.21      3.99 o 
   7   4   5      237.86      223.13     11.29 o 
   8   4   5        5.94       13.26      4.98 o 
   9   4   5        4.85       15.55      4.86 o 
  10   4   5       10.16        7.59      5.46 o 
   1   5   5      252.82      271.51      5.92 o 
   2   5   5      400.54      399.65      7.16 o 
   3   5   5       70.78       63.37      3.30 o 
   4   5   5        4.86        8.79      2.99 o 
   5   5   5       99.44      100.36      6.02 o 
   6   5   5       34.78       43.54      4.47 o 
   7   5   5        5.81        6.20      2.94 o 
   8   5   5       10.86       23.14      5.09 o 
   9   5   5        1.84       -1.26      3.86 o 
  10   5   5        0.05       -4.70      4.70 o 
   0   6   5     1164.37     1206.89     31.97 o 
   1   6   5      760.08      737.64     19.05 o 
   2   6   5      342.47      315.31      7.24 o 
   3   6   5      265.65      251.12      6.77 o 
   4   6   5        1.07       12.49      4.60 o 
   5   6   5      101.34       97.32      6.18 o 
   6   6   5       73.03       85.53      6.63 o 
   7   6   5        9.65       18.20      4.79 o 
   8   6   5       23.76       25.66      5.55 o 
   9   6   5        6.89        4.95      4.36 o 
   1   7   5        0.41        2.78      1.78 o 
   2   7   5      194.04      197.22      5.82 o 
   3   7   5       25.15       34.60      4.01 o 
   4   7   5        0.39        2.76      3.66 o 
   5   7   5        4.71        1.01      2.91 o 
   6   7   5        1.83        3.79      3.08 o 
   7   7   5       16.79       19.32      5.09 o 
   8   7   5        4.58       12.80      7.10 o 
   0   8   5       41.31       37.41      4.71 o 
   1   8   5      138.63      144.76      6.65 o 
   2   8   5       31.19       37.49      3.73 o 
   3   8   5      113.17      127.43      7.36 o 
   4   8   5      294.18      285.77     13.64 o 
   5   8   5       54.06       67.58      7.02 o 
   6   8   5       18.92       15.80      5.18 o 
   7   8   5       35.86       27.28      6.60 o 
   1   9   5       11.95       15.87      3.05 o 
   2   9   5       21.63       18.85      4.05 o 
   3   9   5        0.70        4.29      3.21 o 
   4   9   5        8.66        9.40      4.45 o 
   5   9   5       12.75       13.93      4.90 o 
   6   9   5        0.00        7.46      5.70 o 
   0  10   5       46.29       56.55     12.85 o 
   1  10   5       45.41       38.83      5.09 o 
   2  10   5       48.36       42.87      6.09 o 
   3  10   5       45.72       51.46      6.54 o 
   4  10   5        9.55        8.48      4.45 o 
   0   0   6    13795.45     9433.98    219.07 o 
   1   0   6     8252.10     6702.61    111.68 o 
   2   0   6     3799.41     3374.76     54.36 o 
   3   0   6     3401.70     3189.22     62.41 o 
   4   0   6     2782.11     2954.54     63.04 o 
   5   0   6       49.25       45.86      3.58 o 
   6   0   6      535.50      514.05     15.41 o 
   7   0   6      498.90      486.54     16.32 o 
   8   0   6      248.21      233.61     10.78 o 
   9   0   6      120.55      130.45      8.36 o 
  10   0   6       72.99       73.28     15.31 o 
  11   0   6      483.47      390.50     35.97 o 
   1   1   6      589.17      549.45      8.34 o 
   2   1   6        0.52        2.57      1.36 o 
   3   1   6     2986.33     2952.47     36.70 o 
   4   1   6      273.10      303.83      5.48 o 
   5   1   6      116.53      104.02      3.26 o 
   6   1   6        1.46        5.39      2.38 o 
   7   1   6        4.06        9.61      1.99 o 
   8   1   6       40.56       41.68      3.00 o 
   9   1   6      229.88      205.70     10.74 o 
  10   1   6       36.82       48.88      6.56 o 
  11   1   6        8.30        9.62      6.66 o 
   0   2   6     4090.98     3713.53     69.15 o 
   1   2   6     1973.29     1866.17     20.89 o 
   2   2   6     2917.34     3005.41     50.48 o 
   3   2   6     1821.99     1790.97     27.33 o 
   4   2   6     1107.12      966.87     16.16 o 
   5   2   6     2324.53     2259.07     37.75 o 
   6   2   6      858.40      851.57     15.75 o 
   7   2   6      629.06      602.09     12.53 o 
   8   2   6      359.69      339.38     11.58 o 
   9   2   6      370.36      341.30     14.67 o 
  10   2   6      125.24      124.28      8.35 o 
  11   2   6        0.18        6.85      5.56 o 
   1   3   6      308.99      335.44      4.81 o 
   2   3   6      337.38      434.06      6.89 o 
   3   3   6      274.52      325.71      6.14 o 
   4   3   6        2.05       10.24      1.28 o 
   5   3   6        6.86       14.44      2.24 o 
   6   3   6        8.63       16.02      2.41 o 
   7   3   6       56.45       57.89      5.45 o 
   8   3   6        0.01        3.41      2.87 o 
   9   3   6       62.53       55.69      5.83 o 
  10   3   6        1.76       10.96      4.78 o 
   0   4   6       35.64       21.44      2.67 o 
   1   4   6     1704.40     1813.98     25.60 o 
   2   4   6     1867.80     1890.27     26.41 o 
   3   4   6     1453.03     1389.52     22.10 o 
   4   4   6      816.68      851.10     16.82 o 
   5   4   6     1032.79      978.09     20.70 o 
   6   4   6      544.82      554.99     17.72 o 
   7   4   6      208.76      216.45     10.22 o 
   8   4   6      212.49      218.99     12.42 o 
   9   4   6       54.28       65.56      7.00 o 
  10   4   6       99.91       96.65     11.28 o 
   1   5   6       30.22       27.10      1.86 o 
   2   5   6      149.81      189.28      4.83 o 
   3   5   6        6.44        4.52      1.49 o 
   4   5   6        0.01        7.12      2.52 o 
   5   5   6        1.04        1.29      2.19 o 
   6   5   6        0.77        3.84      2.51 o 
   7   5   6       94.71       88.00      7.25 o 
   8   5   6       14.34       18.60      4.63 o 
   9   5   6        0.04       -3.05      3.45 o 
  10   5   6        6.09        5.09      5.61 o 
   0   6   6     1949.28     1910.54     49.47 o 
   1   6   6      808.61      754.71     14.96 o 
   2   6   6      152.51      137.98      4.05 o 
   3   6   6      465.82      479.73     12.46 o 
   4   6   6      467.19      457.22     14.39 o 
   5   6   6       35.12       49.34      5.25 o 
   6   6   6      227.44      221.03     11.77 o 
   7   6   6      168.37      164.39     11.83 o 
   8   6   6       91.71       91.43      7.98 o 
   9   6   6       38.75       51.56      9.14 o 
   1   7   6        0.93        1.16      2.19 o 
   2   7   6       12.72       25.46      2.29 o 
   3   7   6       49.07       49.89      4.45 o 
   4   7   6       19.08       21.85      4.13 o 
   5   7   6       11.97       16.29      4.21 o 
   6   7   6        2.23        2.63      5.06 o 
   7   7   6        1.37       -1.77      3.43 o 
   8   7   6       13.57        9.60      5.41 o 
   0   8   6       93.83       99.03      6.85 o 
   1   8   6       93.45       96.13      5.03 o 
   2   8   6      353.59      341.14     11.83 o 
   3   8   6       51.91       59.78      6.78 o 
   4   8   6      123.24      121.11      9.52 o 
   5   8   6      146.94      141.87      9.96 o 
   6   8   6       19.66       35.52      6.16 o 
   7   8   6       27.96       41.48      8.08 o 
   1   9   6        2.03        6.85      2.63 o 
   2   9   6        0.75        1.95      3.05 o 
   3   9   6        2.19        5.73      3.91 o 
   4   9   6       24.21       25.71      5.89 o 
   5   9   6        0.79        4.67      5.24 o 
   6   9   6        0.16        8.58      5.37 o 
   0  10   6       31.81       26.44     10.21 o 
   1  10   6       27.24       35.93      8.69 o 
   2  10   6       28.54       31.54      5.42 o 
   3  10   6       38.22       42.04      6.12 o 
   4  10   6       12.15       15.63      5.51 o 
   1   1   7      186.55      199.78      2.79 o 
   2   1   7       31.62       39.79      1.60 o 
   3   1   7       96.36      104.57      2.60 o 
   4   1   7       88.37      115.41      2.94 o 
   5   1   7        0.13        1.19      1.16 o 
   6   1   7       59.17       57.88      2.81 o 
   7   1   7       29.45       32.39      2.59 o 
   8   1   7        0.83        4.94      2.18 o 
   9   1   7       10.54       12.07      2.93 o 
  10   1   7        4.95        1.81      3.80 o 
  11   1   7        1.76        7.68      5.63 o 
   0   2   7        0.03        8.65      2.33 o 
   1   2   7      259.59      288.50      4.46 o 
   2   2   7      948.64     1110.80     17.43 o 
   3   2   7      786.77      844.03     13.02 o 
   4   2   7      219.32      174.18      4.84 o 
   5   2   7       90.28       98.24      3.03 o 
   6   2   7       11.16       15.67      1.93 o 
   7   2   7      200.52      184.22      7.78 o 
   8   2   7        0.01        7.05      2.95 o 
   9   2   7       20.50       20.78      4.79 o 
  10   2   7        2.91        6.62      3.92 o 
  11   2   7        1.62        2.58      8.50 o 
   1   3   7      548.09      611.14      8.12 o 
   2   3   7       58.29       76.15      3.07 o 
   3   3   7      233.41      269.11      5.28 o 
   4   3   7       60.14       85.45      2.77 o 
   5   3   7       11.03       11.23      2.40 o 
   6   3   7       53.06       59.29      3.77 o 
   7   3   7       36.66       35.30      3.80 o 
   8   3   7       17.55       20.01      4.93 o 
   9   3   7       12.61       11.80      4.84 o 
  10   3   7        1.75        1.82      5.08 o 
   0   4   7     1213.09     1168.81     28.07 o 
   1   4   7     1036.35     1100.85     16.28 o 
   2   4   7       11.14       11.94      1.10 o 
   3   4   7        2.12        2.24      1.75 o 
   4   4   7       93.73      106.05      3.87 o 
   5   4   7       43.82       48.05      3.21 o 
   6   4   7      165.11      154.82      7.95 o 
   7   4   7       30.51       31.00      4.43 o 
   8   4   7       53.03       65.80      7.20 o 
   9   4   7       50.35       43.38      6.12 o 
  10   4   7        2.66        7.67      6.13 o 
   1   5   7      155.72      159.61      4.29 o 
   2   5   7       35.89       46.32      2.03 o 
   3   5   7       17.03       16.77      1.94 o 
   4   5   7        7.58       10.95      1.91 o 
   5   5   7       22.46       18.37      3.38 o 
   6   5   7        8.22       10.37      3.44 o 
   7   5   7        2.63        3.42      3.33 o 
   8   5   7       22.18       24.02      4.97 o 
   9   5   7        1.56       -2.40      3.75 o 
   0   6   7       40.76       55.97      5.94 o 
   1   6   7       46.89       48.07      2.88 o 
   2   6   7      280.31      248.98      6.61 o 
   3   6   7       87.40      108.10      5.00 o 
   4   6   7      237.96      247.16     11.19 o 
   5   6   7       48.32       52.54      6.52 o 
   6   6   7       24.16       32.39      4.78 o 
   7   6   7       62.74       59.57      7.00 o 
   8   6   7       49.53       43.06      6.38 o 
   9   6   7       25.01       25.73      7.51 o 
   1   7   7        6.62        7.57      1.96 o 
   2   7   7       31.20       29.49      2.81 o 
   3   7   7        6.31       13.10      2.70 o 
   4   7   7        4.38       14.76      5.89 o 
   5   7   7       15.87       10.10      3.98 o 
   6   7   7        0.05       -0.72      3.29 o 
   7   7   7        1.31       11.62      6.17 o 
   8   7   7       22.70       27.81      6.49 o 
   0   8   7      253.70      250.62     11.97 o 
   1   8   7       50.64       51.97      3.68 o 
   2   8   7      173.89      158.92      7.89 o 
   3   8   7      124.54      133.95      9.83 o 
   4   8   7       51.41       55.35      6.58 o 
   5   8   7       30.45       41.85      5.89 o 
   6   8   7      158.99      136.40     11.67 o 
   7   8   7       42.38       42.63      8.67 o 
   1   9   7        1.21        5.17      2.79 o 
   2   9   7        8.93       11.48      4.42 o 
   3   9   7        3.07       13.56      6.26 o 
   4   9   7       11.68        9.16      4.37 o 
   5   9   7        0.60       -1.83      3.83 o 
   6   9   7        5.44        6.73      7.04 o 
   0  10   7       53.72       59.48     13.23 o 
   1  10   7       59.61       57.54      8.38 o 
   2  10   7       93.36       87.29      8.15 o 
   3  10   7       10.79        8.91      4.41 o 
   0   0   8     1297.07     1584.54    106.11 o 
   1   0   8     7649.87     6736.56    120.55 o 
   2   0   8      801.85      733.04     13.95 o 
   3   0   8      829.82      798.38     16.90 o 
   4   0   8      118.19      110.46      5.05 o 
   5   0   8     4656.51     4272.07    100.67 o 
   6   0   8      949.02      955.03     27.18 o 
   7   0   8     1171.16     1161.91     35.83 o 
   8   0   8      121.36      128.39      8.30 o 
   9   0   8      295.43      295.22     16.90 o 
  10   0   8      122.10       95.61     18.14 o 
  11   0   8       18.74       33.27     13.47 o 
   1   1   8        9.58       21.01      1.20 o 
   2   1   8        7.40       16.19      1.10 o 
   3   1   8       11.67       18.27      1.21 o 
   4   1   8      107.37      131.61      3.26 o 
   5   1   8      532.29      504.80      9.69 o 
   6   1   8       56.03       60.59      3.04 o 
   7   1   8      158.03      144.75      5.33 o 
   8   1   8       11.42       12.59      2.63 o 
   9   1   8       25.98       38.39      4.25 o 
  10   1   8        8.85        9.49      4.07 o 
  11   1   8        0.80        1.19      5.30 o 
   0   2   8     1619.51     1492.36     50.31 o 
   1   2   8     4407.43     4149.06     54.56 o 
   2   2   8     1067.74     1130.05     18.14 o 
   3   2   8     5769.91     5538.56     83.68 o 
   4   2   8     1259.15     1281.45     21.75 o 
   5   2   8      637.32      603.68     13.73 o 
   6   2   8       39.34       43.87      3.51 o 
   7   2   8      362.12      379.77     12.76 o 
   8   2   8      224.25      206.80      9.13 o 
   9   2   8      314.62      305.79     13.90 o 
  10   2   8       41.03       31.26      5.59 o 
   1   3   8       22.89       31.12      1.16 o 
   2   3   8       87.88      107.63      3.58 o 
   3   3   8        0.26        3.29      1.16 o 
   4   3   8       98.53       93.36      3.16 o 
   5   3   8      244.62      269.69      6.62 o 
   6   3   8        4.11       13.25      2.37 o 
   7   3   8       24.48       22.87      3.04 o 
   8   3   8       42.94       42.17      5.27 o 
   9   3   8        0.71        3.43      3.47 o 
  10   3   8        1.14        3.20      3.68 o 
   0   4   8      904.46      878.33     28.52 o 
   1   4   8     2095.19     2179.67     31.69 o 
   2   4   8      774.64      727.72     16.29 o 
   3   4   8     1037.01      934.76     20.05 o 
   4   4   8      266.60      265.90      6.16 o 
   5   4   8      629.61      601.78     15.99 o 
   6   4   8      622.76      593.81     20.25 o 
   7   4   8      769.80      753.45     26.93 o 
   8   4   8       25.62       32.78      5.90 o 
   9   4   8       64.11       71.01      7.39 o 
  10   4   8       10.90       20.08      5.57 o 
   1   5   8       19.40       32.28      2.02 o 
   2   5   8       48.69       40.14      2.67 o 
   3   5   8       36.49       45.35      3.33 o 
   4   5   8       37.43       38.58      3.55 o 
   5   5   8       28.03       38.36      4.40 o 
   6   5   8       17.39       19.26      4.11 o 
   7   5   8        9.61       14.86      4.02 o 
   8   5   8       31.54       21.78      4.81 o 
   9   5   8        0.64       -4.09      4.13 o 
   0   6   8       97.84      114.07      6.76 o 
   1   6   8      513.23      469.42     10.20 o 
   2   6   8      272.83      265.68      7.28 o 
   3   6   8      485.36      531.19     16.28 o 
   4   6   8      270.27      247.29      9.82 o 
   5   6   8      638.72      633.45     23.49 o 
   6   6   8        3.57        7.34      3.55 o 
   7   6   8       51.78       51.68      7.52 o 
   8   6   8       54.20       50.65      7.10 o 
   9   6   8      170.39      157.47     13.42 o 
   1   7   8        0.16        0.78      1.65 o 
   2   7   8       26.56       25.97      2.79 o 
   3   7   8       25.56       28.55      3.49 o 
   4   7   8       30.72       22.49      4.37 o 
   5   7   8       16.08       23.91      5.11 o 
   6   7   8        2.66        4.17      3.54 o 
   7   7   8        2.30        5.12      3.84 o 
   8   7   8        0.29        1.52      4.91 o 
   0   8   8      174.79      165.53      9.36 o 
   1   8   8      239.50      248.46      9.13 o 
   2   8   8       41.03       44.92      5.27 o 
   3   8   8      170.68      169.22      9.96 o 
   4   8   8        4.71       10.33      4.12 o 
   5   8   8       55.13       59.40      6.75 o 
   6   8   8       49.73       43.91      6.75 o 
   7   8   8       68.96       57.64      9.22 o 
   1   9   8        2.83        2.64      2.69 o 
   2   9   8       19.71       16.99      4.17 o 
   3   9   8       15.88       10.79      4.41 o 
   4   9   8        1.89        1.54      4.22 o 
   5   9   8        1.45        1.27      3.55 o 
   0  10   8        2.32       -1.42      6.50 o 
   1  10   8       28.67       33.62      7.85 o 
   2  10   8       18.99       21.46      5.58 o 
   3  10   8       36.58       47.16      7.00 o 
   1   1   9       69.03       87.17      2.97 o 
   2   1   9        3.85        6.30      1.08 o 
   3   1   9        3.31        5.34      1.00 o 
   4   1   9       59.66       65.17      2.34 o 
   5   1   9        0.06        0.89      1.21 o 
   6   1   9        2.49        6.09      1.87 o 
   7   1   9        1.16        2.94      1.61 o 
   8   1   9        7.65       15.11      3.08 o 
   9   1   9        0.84        0.23      2.34 o 
  10   1   9        8.40        7.41      4.88 o 
   0   2   9      234.93      285.02      7.50 o 
   1   2   9       73.49       68.42      4.28 o 
   2   2   9       64.54       64.83      1.88 o 
   3   2   9       59.67       50.68      3.47 o 
   4   2   9       13.28       13.28      2.66 o 
   5   2   9       95.53       98.72      4.21 o 
   6   2   9       44.87       56.17      3.45 o 
   7   2   9       15.86       20.54      3.32 o 
   8   2   9       38.09       37.13      5.84 o 
   9   2   9       13.24       16.29      4.33 o 
  10   2   9       20.67       17.51      5.16 o 
   1   3   9      122.94      132.82      3.23 o 
   2   3   9       30.62       34.95      2.28 o 
   3   3   9        5.22        6.39      1.68 o 
   4   3   9      168.08      142.47      4.74 o 
   5   3   9        5.03        5.71      2.11 o 
   6   3   9        0.40        1.69      2.45 o 
   7   3   9        0.00       -1.85      2.21 o 
   8   3   9       54.64       52.07      5.77 o 
   9   3   9        0.20       -2.67      3.59 o 
  10   3   9        4.32       13.77      4.95 o 
   0   4   9      893.52      830.08     18.31 o 
   1   4   9       12.45       14.28      2.00 o 
   2   4   9      286.11      296.41      7.35 o 
   3   4   9      103.14      104.67      5.67 o 
   4   4   9      144.15      134.20      5.32 o 
   5   4   9        4.83        8.38      2.58 o 
   6   4   9       51.70       53.38      4.39 o 
   7   4   9       83.12       95.52     10.67 o 
   8   4   9       41.99       45.30      5.91 o 
   9   4   9        1.92        8.04      4.15 o 
  10   4   9       24.78       26.50      5.88 o 
   1   5   9       37.81       38.76      2.21 o 
   2   5   9       29.18       35.91      2.83 o 
   3   5   9        0.21        1.21      1.37 o 
   4   5   9        4.54        6.79      3.02 o 
   5   5   9       19.79       16.62      3.04 o 
   6   5   9       30.98       33.19      4.81 o 
   7   5   9        3.77        3.46      3.44 o 
   8   5   9        3.98        4.14      4.05 o 
   9   5   9        2.01        5.62      4.61 o 
   0   6   9      223.40      245.06     10.51 o 
   1   6   9       64.04       62.86      3.22 o 
   2   6   9      259.98      271.22      8.76 o 
   3   6   9       25.03       28.90      3.59 o 
   4   6   9      361.14      354.04     12.65 o 
   5   6   9        5.66        9.35      4.15 o 
   6   6   9      184.64      189.54     11.38 o 
   7   6   9        2.49        2.50      3.48 o 
   8   6   9       50.72       57.73      7.27 o 
   1   7   9        0.22        0.25      1.40 o 
   2   7   9        9.35       12.96      2.52 o 
   3   7   9        0.56        8.08      3.63 o 
   4   7   9        1.82       -2.42      3.25 o 
   5   7   9       17.79       11.38      3.66 o 
   6   7   9        0.05        3.08      3.58 o 
   7   7   9        1.30        7.27      4.39 o 
   8   7   9       17.67       20.68      6.39 o 
   0   8   9      197.64      173.05     13.11 o 
   1   8   9       33.00       32.59      3.77 o 
   2   8   9      239.74      229.13     10.25 o 
   3   8   9        0.41        6.18      3.86 o 
   4   8   9       93.21       96.53      8.20 o 
   5   8   9       29.38       30.51      5.42 o 
   6   8   9       40.78       43.46      6.13 o 
   7   8   9       13.77       21.45      6.67 o 
   1   9   9       14.11       14.92      3.62 o 
   2   9   9        0.01        3.99      3.42 o 
   3   9   9        0.00        5.93      3.96 o 
   4   9   9        0.57        1.92      3.28 o 
   5   9   9        5.34        2.91      3.72 o 
   0  10   9      120.19       92.81     20.62 o 
   1  10   9        0.35        1.16      4.75 o 
   2  10   9       58.32       68.46      8.63 o 
   3  10   9       43.28       38.29      7.38 o 
   0   0  10      172.33      274.83     21.80 o 
   1   0  10     1957.52     1820.21     35.86 o 
   2   0  10     4534.06     4269.34    170.47 o 
   3   0  10     8640.85     7864.05    183.78 o 
   4   0  10        0.72       10.15      4.40 o 
   5   0  10     1284.49     1218.68     34.07 o 
   6   0  10       18.17       29.81      5.76 o 
   7   0  10      843.00      789.33     26.54 o 
   8   0  10       10.17        6.77      3.06 o 
   9   0  10      184.41      195.54     13.37 o 
  10   0  10       51.41       56.94     29.72 o 
   1   1  10     3682.32     4099.33    105.34 o 
   2   1  10      280.32      365.35      5.87 o 
   3   1  10      188.78      231.33      4.78 o 
   4   1  10      157.23      144.36      4.31 o 
   5   1  10       46.49       65.09      3.07 o 
   6   1  10      103.56      107.18      4.18 o 
   7   1  10       13.80       11.51      2.71 o 
   8   1  10       67.41       68.37      4.99 o 
   9   1  10        3.32        2.94      2.78 o 
  10   1  10        0.01       -0.37      3.84 o 
   0   2  10      690.41      708.40     15.09 o 
   1   2  10     5748.67     5268.38     77.72 o 
   2   2  10       40.29       51.18      2.03 o 
   3   2  10      594.62      514.44     11.79 o 
   4   2  10      537.49      553.17     10.98 o 
   5   2  10     2203.00     2154.70     41.77 o 
   6   2  10      103.45      100.06      4.70 o 
   7   2  10      718.02      709.19     18.15 o 
   8   2  10      130.32      128.96      8.22 o 
   9   2  10      319.63      298.34     14.36 o 
  10   2  10        3.18       -2.25      3.73 o 
   1   3  10      479.17      535.39      9.01 o 
   2   3  10        1.95        4.04      2.40 o 
   3   3  10       69.81       80.52      4.07 o 
   4   3  10       15.96       20.31      2.29 o 
   5   3  10       16.71       18.70      2.42 o 
   6   3  10        4.18        5.88      2.89 o 
   7   3  10       21.50       27.05      3.67 o 
   8   3  10       10.91       15.47      4.35 o 
   9   3  10       11.25       10.08      3.97 o 
  10   3  10       13.66        7.23      4.98 o 
   0   4  10       20.86       20.24      2.13 o 
   1   4  10     1561.84     1606.38     26.52 o 
   2   4  10       86.47       97.37      4.72 o 
   3   4  10     2340.43     2257.54     44.26 o 
   4   4  10       19.20       15.23      2.28 o 
   5   4  10      389.02      395.63     12.61 o 
   6   4  10       65.86       70.15      5.30 o 
   7   4  10      286.70      272.70     13.27 o 
   8   4  10        1.02        1.76      3.21 o 
   9   4  10      186.37      183.02     12.67 o 
   1   5  10       14.86       14.87      1.77 o 
   2   5  10       28.49       36.12      3.34 o 
   3   5  10       10.35       24.34      3.23 o 
   4   5  10        0.12       10.08      2.60 o 
   5   5  10       54.40       50.08      4.53 o 
   6   5  10       21.70       33.60      5.74 o 
   7   5  10       20.24       18.60      4.22 o 
   8   5  10        4.80        2.74      3.39 o 
   9   5  10        0.14        2.65      3.76 o 
   0   6  10      118.45      118.39      6.23 o 
   1   6  10      795.10      755.93     16.48 o 
   2   6  10       71.36       73.34      4.40 o 
   3   6  10      379.43      378.43     11.69 o 
   4   6  10       33.86       38.78      4.55 o 
   5   6  10      475.98      452.17     18.39 o 
   6   6  10        3.08        5.31      3.61 o 
   7   6  10      229.90      234.11     13.94 o 
   8   6  10       55.24       59.26      7.81 o 
   1   7  10        3.43        0.90      1.92 o 
   2   7  10        5.26        7.98      3.33 o 
   3   7  10        7.40        4.64      2.59 o 
   4   7  10        0.30        2.83      3.85 o 
   5   7  10       11.01       16.43      4.42 o 
   6   7  10        0.05        5.50      4.66 o 
   7   7  10        9.38        8.71      5.01 o 
   0   8  10        8.15       16.91      3.90 o 
   1   8  10      150.67      150.79      7.10 o 
   2   8  10       32.68       30.44      4.17 o 
   3   8  10      252.84      236.07     11.93 o 
   4   8  10       17.85       25.78      5.07 o 
   5   8  10      108.54      107.94      8.81 o 
   6   8  10       40.49       53.36      7.21 o 
   1   9  10        2.96        5.23      3.45 o 
   2   9  10        0.50        6.00      3.79 o 
   3   9  10        1.31        7.01      4.08 o 
   4   9  10        1.30        4.92      4.06 o 
   5   9  10        0.85        3.92      4.08 o 
   0  10  10       19.65       17.89     10.18 o 
   1  10  10       64.97       43.87      8.02 o 
   2  10  10        1.93        1.66      4.76 o 
   1   1  11       96.38      146.87     13.21 o 
   2   1  11      297.76      311.72      5.61 o 
   3   1  11       92.30      100.30      3.96 o 
   4   1  11      157.89      168.54      4.41 o 
   5   1  11       52.81       54.85      2.73 o 
   6   1  11        0.17        8.47      3.02 o 
   7   1  11        4.71        8.66      4.61 o 
   8   1  11       14.21       20.73      3.24 o 
   9   1  11       12.62       16.52      4.02 o 
  10   1  11        8.11        4.39      4.24 o 
   0   2  11     3359.33     3504.03     73.82 o 
   1   2  11       18.44       30.62      4.76 o 
   2   2  11      343.92      354.83      6.75 o 
   3   2  11       91.37       82.99      3.90 o 
   4   2  11        1.18       -0.69      1.49 o 
   5   2  11       35.22       44.02      3.66 o 
   6   2  11        2.38        6.34      2.70 o 
   7   2  11        0.86        7.77      4.35 o 
   8   2  11        2.35        4.74      2.69 o 
   9   2  11       13.23       12.75      4.24 o 
  10   2  11       10.58       15.98      5.10 o 
   1   3  11      105.96      106.48      3.24 o 
   2   3  11      512.68      529.14     11.60 o 
   3   3  11      358.60      361.80      9.39 o 
   4   3  11      146.05      154.21      5.68 o 
   5   3  11      129.83      136.87      5.90 o 
   6   3  11       32.40       34.19      3.93 o 
   7   3  11        0.02        1.96      2.96 o 
   8   3  11        8.52       15.87      4.42 o 
   9   3  11       17.81       20.96      4.87 o 
  10   3  11       60.69       46.69      7.39 o 
   0   4  11       37.17       48.60      3.61 o 
   1   4  11       31.09       34.61      2.15 o 
   2   4  11      208.67      223.98      6.68 o 
   3   4  11       19.67       24.82      3.06 o 
   4   4  11      496.85      479.14     12.31 o 
   5   4  11       15.84       25.98      4.17 o 
   6   4  11       96.07      101.68      6.70 o 
   7   4  11        0.02        7.29      3.63 o 
   8   4  11      108.22      104.85      8.07 o 
   9   4  11        3.27        5.62      4.43 o 
   1   5  11        4.40        2.83      1.39 o 
   2   5  11      103.09      107.73      5.06 o 
   3   5  11       85.24       92.30      4.94 o 
   4   5  11        0.05        6.21      3.12 o 
   5   5  11       43.44       40.70      4.45 o 
   6   5  11        5.87       11.33      3.79 o 
   7   5  11        6.10        7.01      3.67 o 
   8   5  11        5.04        6.45      4.39 o 
   9   5  11        0.09        3.47      3.96 o 
   0   6  11      408.81      379.69     12.59 o 
   1   6  11       11.71       14.60      2.04 o 
   2   6  11      214.58      189.45      7.33 o 
   3   6  11        2.48        4.82      1.93 o 
   4   6  11       68.82       75.66      5.57 o 
   5   6  11        0.39        4.50      3.41 o 
   6   6  11      174.13      150.72     10.64 o 
   7   6  11       10.30       14.80      4.67 o 
   8   6  11       28.29       42.36      6.91 o 
   1   7  11        9.32       12.85      2.77 o 
   2   7  11        5.97        7.61      2.47 o 
   3   7  11        0.06        7.23      3.29 o 
   4   7  11       26.88       34.18      5.37 o 
   5   7  11        4.59        5.13      3.60 o 
   6   7  11        0.02        5.12      3.94 o 
   7   7  11        0.03       12.36      5.22 o 
   0   8  11      181.30      166.60     12.15 o 
   1   8  11        1.03        7.72      3.50 o 
   2   8  11      192.07      186.69      9.49 o 
   3   8  11       10.18       14.97      5.27 o 
   4   8  11      146.80      135.49      9.57 o 
   5   8  11        0.17        7.27      4.32 o 
   6   8  11       50.74       52.05      7.11 o 
   1   9  11       22.69       15.66      4.32 o 
   2   9  11        3.10        6.96      4.24 o 
   3   9  11        2.31        3.29      4.57 o 
   4   9  11        3.44        2.95      4.05 o 
   0  10  11      116.48      123.07     22.45 o 
   1  10  11        3.07        7.18      5.92 o 
   0   0  12     4700.08     5435.32    192.77 o 
   1   0  12     3031.05     2806.54     54.86 o 
   2   0  12       10.36       12.75      3.33 o 
   3   0  12     2634.07     2555.02     57.30 o 
   4   0  12      146.78      125.35      5.49 o 
   5   0  12      227.60      217.87      8.95 o 
   6   0  12      753.68      667.00     32.42 o 
   7   0  12     1290.64     1226.68     42.50 o 
   8   0  12        1.09        8.01      5.81 o 
   9   0  12      462.56      411.91     29.60 o 
  10   0  12       11.71        8.05      8.91 o 
   1   1  12      240.58      233.89      4.48 o 
   2   1  12      742.40      874.12     13.54 o 
   3   1  12        6.88       10.11      1.89 o 
   4   1  12       94.53       98.98      3.26 o 
   5   1  12       19.39       25.44      2.76 o 
   6   1  12      211.80      219.72      8.33 o 
   7   1  12      396.38      400.17     13.07 o 
   8   1  12      308.98      271.44     10.77 o 
   9   1  12       79.85       74.32      6.88 o 
  10   1  12        3.42        6.95      6.32 o 
   0   2  12     1317.25     1626.30     36.75 o 
   1   2  12     2323.87     2251.88     36.47 o 
   2   2  12      216.35      237.00      5.67 o 
   3   2  12     1757.59     1779.60     37.30 o 
   4   2  12      112.08       92.33      4.40 o 
   5   2  12     2506.19     2428.58     54.47 o 
   6   2  12      274.64      274.55      9.72 o 
   7   2  12      308.49      300.58     11.13 o 
   8   2  12        0.86        3.98      3.18 o 
   9   2  12      143.79      129.62     10.83 o 
  10   2  12        8.49        8.66      5.07 o 
   1   3  12        1.31        2.55      1.25 o 
   2   3  12       20.95       25.04      2.57 o 
   3   3  12       97.84      119.94      5.15 o 
   4   3  12       46.43       55.47      5.23 o 
   5   3  12        7.98        5.57      2.70 o 
   6   3  12       54.42       51.32      4.02 o 
   7   3  12       59.76       64.94      5.78 o 
   8   3  12       41.04       53.54      6.15 o 
   9   3  12       38.76       37.04      5.86 o 
   0   4  12       15.80       17.50      2.50 o 
   1   4  12     2128.32     2200.95     37.69 o 
   2   4  12      263.56      266.17      8.02 o 
   3   4  12     1499.58     1403.10     32.54 o 
   4   4  12       93.83      105.64      5.21 o 
   5   4  12      461.85      475.29     15.64 o 
   6   4  12        2.82        4.94      2.61 o 
   7   4  12      442.28      439.72     18.62 o 
   8   4  12        0.30        0.77      2.86 o 
   9   4  12      176.19      169.92     12.02 o 
   1   5  12       85.46       81.64      3.81 o 
   2   5  12       26.58       34.57      3.33 o 
   3   5  12      139.61      146.15      6.33 o 
   4   5  12      114.87       99.99      5.89 o 
   5   5  12        5.11       13.18      3.80 o 
   6   5  12        8.26       15.28      4.38 o 
   7   5  12        3.22       13.60      4.26 o 
   8   5  12        0.19       -3.32      3.89 o 
   9   5  12       22.24       31.73      6.27 o 
   0   6  12        0.02        0.36      2.34 o 
   1   6  12      645.41      613.52     16.72 o 
   2   6  12       52.84       49.17      3.94 o 
   3   6  12      417.59      414.21     12.42 o 
   4   6  12       13.74       17.98      4.03 o 
   5   6  12      348.14      338.04     15.69 o 
   6   6  12       23.49       15.96      4.27 o 
   7   6  12      104.63      103.26      8.85 o 
   8   6  12        5.19        7.04      4.61 o 
   1   7  12       64.46       59.14      6.09 o 
   2   7  12        0.09       -0.79      1.98 o 
   3   7  12       13.27       18.59      3.63 o 
   4   7  12       18.66       26.01      4.48 o 
   5   7  12       33.40       34.27      5.51 o 
   6   7  12        5.34       12.00      5.81 o 
   7   7  12        0.82        0.64      3.39 o 
   0   8  12        5.38       15.00     12.96 o 
   1   8  12      121.83      125.31      6.92 o 
   2   8  12        5.01        6.91      3.69 o 
   3   8  12      156.21      149.09     10.88 o 
   4   8  12        0.04       -0.20      3.10 o 
   5   8  12       66.26       65.64      7.40 o 
   6   8  12        0.22        6.55      4.68 o 
   1   9  12        5.03        8.03      4.25 o 
   2   9  12        5.55        2.14      4.12 o 
   3   9  12        0.25        3.94      4.15 o 
   4   9  12        1.23        0.91      3.71 o 
   1   1  13       34.51       35.62      2.36 o 
   2   1  13      170.03      178.69      7.32 o 
   3   1  13        6.63        4.88      1.66 o 
   4   1  13       31.60       27.65      2.31 o 
   5   1  13      111.32      108.89      5.11 o 
   6   1  13       15.96       17.59      2.96 o 
   7   1  13        0.04        1.06      1.94 o 
   8   1  13       10.22       12.54      3.61 o 
   9   1  13        0.22        0.41      3.11 o 
  10   1  13       11.47        8.50      5.65 o 
   0   2  13       20.41       31.16      2.84 o 
   1   2  13        1.61       10.74      6.01 o 
   2   2  13      130.64      121.13      3.84 o 
   3   2  13      173.14      183.11      6.85 o 
   4   2  13      657.28      605.54     15.61 o 
   5   2  13        8.93       16.09      3.16 o 
   6   2  13       47.61       45.86      4.36 o 
   7   2  13       16.01       16.46      3.92 o 
   8   2  13      101.96       89.80      6.54 o 
   9   2  13       40.17       43.29      6.92 o 
  10   2  13        4.14       -2.87      4.83 o 
   1   3  13       12.18       13.52      1.75 o 
   2   3  13      388.83      394.55     10.92 o 
   3   3  13       88.50       83.58      4.85 o 
   4   3  13      167.74      168.63      6.94 o 
   5   3  13      289.41      264.32      9.27 o 
   6   3  13        2.89        6.99      3.50 o 
   7   3  13        3.78        7.62      4.83 o 
   8   3  13        1.88        9.93      5.73 o 
   9   3  13        0.50       -3.62      3.87 o 
   0   4  13      378.49      345.45     12.09 o 
   1   4  13       32.95       36.41      2.34 o 
   2   4  13      828.89      793.49     18.63 o 
   3   4  13      180.86      202.12     10.68 o 
   4   4  13       16.55       22.77      3.05 o 
   5   4  13       44.47       50.34      5.53 o 
   6   4  13       87.57       71.82      5.37 o 
   7   4  13        0.26        6.78      4.48 o 
   8   4  13        0.02       -3.63      3.63 o 
   9   4  13        6.37        6.86      4.35 o 
   1   5  13       64.40       67.91      3.96 o 
   2   5  13       20.86       21.41      2.80 o 
   3   5  13      191.77      179.23      8.27 o 
   4   5  13        9.09       13.43      2.37 o 
   5   5  13       13.66       13.51      3.93 o 
   6   5  13        2.96        4.00      3.28 o 
   7   5  13        3.00        7.80      3.79 o 
   8   5  13        0.61        2.59      3.55 o 
   0   6  13      283.80      291.40     12.55 o 
   1   6  13      260.32      250.19      9.19 o 
   2   6  13      116.67      121.50      6.01 o 
   3   6  13        0.82        7.53      2.70 o 
   4   6  13      188.75      179.24      9.07 o 
   5   6  13       20.02       19.80      4.44 o 
   6   6  13       48.00       48.49      6.07 o 
   7   6  13       11.54       17.43      5.12 o 
   8   6  13       32.66       38.55      6.79 o 
   1   7  13       77.87       80.24      4.98 o 
   2   7  13        3.12        8.92      2.73 o 
   3   7  13       30.71       29.91      4.57 o 
   4   7  13        0.92        2.38      3.05 o 
   5   7  13        2.13        3.62      3.49 o 
   6   7  13        0.11       -2.16      3.41 o 
   7   7  13       12.95       15.33      5.10 o 
   0   8  13      126.99      110.57      9.68 o 
   1   8  13        1.46        0.81      2.78 o 
   2   8  13       71.24       70.57      6.15 o 
   3   8  13        9.06       13.63      4.98 o 
   4   8  13      141.88      136.43     10.73 o 
   5   8  13       45.45       45.12      7.57 o 
   1   9  13       16.09       21.39      5.93 o 
   2   9  13        0.95        3.63      3.86 o 
   3   9  13        0.94        2.93      4.41 o 
   4   9  13        0.22        2.54      4.51 o 
   0   0  14       38.97       39.63      4.53 o 
   1   0  14     3197.14     2909.59     62.13 o 
   2   0  14       33.97       30.10      3.54 o 
   3   0  14     1644.38     1655.73     40.29 o 
   4   0  14       87.90       78.91      5.27 o 
   5   0  14     2451.51     2525.05     97.90 o 
   6   0  14      819.91      813.41     34.02 o 
   7   0  14       52.89       57.94      7.11 o 
   8   0  14       11.07       11.91      7.16 o 
   9   0  14      113.99       98.86     12.84 o 
  10   0  14       39.47       54.53     16.79 o 
   1   1  14       64.12       64.76      2.55 o 
   2   1  14        2.68        3.66      1.25 o 
   3   1  14      102.05      122.29      4.46 o 
   4   1  14      479.59      446.37     10.96 o 
   5   1  14      104.44      126.99      6.50 o 
   6   1  14       87.32       87.86      5.41 o 
   7   1  14      106.28       95.76      5.97 o 
   8   1  14        7.40        5.28      3.07 o 
   9   1  14       15.91       19.73      5.01 o 
   0   2  14       78.89       82.21      3.75 o 
   1   2  14     2536.76     2509.63     43.07 o 
   2   2  14      564.28      578.27     11.98 o 
   3   2  14     1526.81     1466.21     34.39 o 
   4   2  14       76.24       70.63      4.77 o 
   5   2  14      141.65      147.45      6.98 o 
   6   2  14       26.62       29.18      3.44 o 
   7   2  14      762.29      708.60     21.15 o 
   8   2  14      102.61       85.24      6.71 o 
   9   2  14      205.25      203.97     15.11 o 
   1   3  14        1.00        5.06      2.11 o 
   2   3  14       30.51       33.95      3.56 o 
   3   3  14      641.64      622.22     16.92 o 
   4   3  14      211.57      198.96      7.67 o 
   5   3  14        7.26       11.28      3.46 o 
   6   3  14       30.34       26.39      4.15 o 
   7   3  14       10.74        8.28      3.41 o 
   8   3  14        4.81        4.31      3.58 o 
   9   3  14        2.49        3.95      4.27 o 
   0   4  14      919.04      944.37     30.64 o 
   1   4  14      250.79      249.77      6.46 o 
   2   4  14       76.92       77.73      4.52 o 
   3   4  14      759.57      763.08     19.75 o 
   4   4  14      169.00      170.17      7.48 o 
   5   4  14     1092.56      994.26     25.44 o 
   6   4  14        8.89        8.54      3.12 o 
   7   4  14      271.13      282.46     14.01 o 
   8   4  14        6.75        3.82      3.56 o 
   9   4  14      115.88       96.97     10.33 o 
   1   5  14        6.89       16.88      2.86 o 
   2   5  14       92.83      102.20      5.26 o 
   3   5  14      299.22      308.63     11.21 o 
   4   5  14       28.93       26.11      3.29 o 
   5   5  14        8.98       11.49      3.22 o 
   6   5  14       25.30       27.04      4.96 o 
   7   5  14        0.89        8.63      3.93 o 
   8   5  14        6.10        4.79      4.70 o 
   0   6  14      303.10      283.22     12.41 o 
   1   6  14      631.11      631.26     20.35 o 
   2   6  14      370.58      352.02     11.38 o 
   3   6  14      332.82      341.15     12.00 o 
   4   6  14       17.19       16.53      3.67 o 
   5   6  14      192.46      196.83     11.46 o 
   6   6  14       81.69       82.26      7.49 o 
   7   6  14      148.88      130.99     10.34 o 
   1   7  14       26.16       35.56      4.62 o 
   2   7  14       35.54       29.81      3.84 o 
   3   7  14        2.87       -0.20      2.54 o 
   4   7  14       13.53       21.81      4.84 o 
   5   7  14       20.25       26.91      5.43 o 
   6   7  14       11.62       10.66      6.38 o 
   0   8  14      187.67      155.59     13.34 o 
   1   8  14      283.90      277.05     14.43 o 
   2   8  14       24.02       16.55      4.36 o 
   3   8  14      124.55      125.73      9.63 o 
   4   8  14       37.06       40.12      6.73 o 
   5   8  14       43.56       48.15      7.27 o 
   1   9  14       12.48       19.14      5.59 o 
   2   9  14        8.94       12.68      5.27 o 
   3   9  14       11.91       11.67      5.81 o 
   1   1  15       19.25       20.88      1.86 o 
   2   1  15        3.61        2.19      1.42 o 
   3   1  15       33.11       30.71      2.64 o 
   4   1  15        0.16        4.34      2.26 o 
   5   1  15       63.03       64.16      4.82 o 
   6   1  15        0.63       -1.26      2.22 o 
   7   1  15        5.24        4.01      2.74 o 
   8   1  15        1.10       -0.91      3.09 o 
   9   1  15        1.79        1.24      4.03 o 
   0   2  15      194.68      206.55      7.51 o 
   1   2  15       35.44       38.88      5.14 o 
   2   2  15      366.82      369.33      9.26 o 
   3   2  15      312.73      324.02     20.66 o 
   4   2  15       41.98       44.22      3.95 o 
   5   2  15        0.23        0.22      1.85 o 
   6   2  15       80.37       80.52      5.71 o 
   7   2  15       11.80       13.57      3.40 o 
   8   2  15        0.00        0.53      2.82 o 
   9   2  15        4.52        5.17      4.33 o 
   1   3  15      174.97      177.65      5.47 o 
   2   3  15        3.67        8.59      2.46 o 
   3   3  15        2.20        2.86      2.39 o 
   4   3  15        2.91        2.46      2.20 o 
   5   3  15       85.60       86.88      5.52 o 
   6   3  15        4.90        6.58      2.80 o 
   7   3  15        8.31       12.02      3.64 o 
   8   3  15       17.29       23.47      4.80 o 
   9   3  15       10.28        8.48      4.79 o 
   0   4  15      532.00      561.06     20.73 o 
   1   4  15      328.03      292.87      7.75 o 
   2   4  15       23.94       27.94      3.34 o 
   3   4  15       66.91       63.51      4.54 o 
   4   4  15      323.51      310.39     11.08 o 
   5   4  15        1.47        2.71      2.31 o 
   6   4  15       26.93       53.70      6.53 o 
   7   4  15       32.12       29.88      5.44 o 
   8   4  15       51.02       50.85      6.56 o 
   1   5  15      265.52      248.00      9.24 o 
   2   5  15        2.91        5.15      2.54 o 
   3   5  15      103.94      100.50      5.77 o 
   4   5  15       58.51       57.08      4.47 o 
   5   5  15       12.63       13.31      3.71 o 
   6   5  15        0.58        1.89      3.18 o 
   7   5  15       13.17       13.02      4.53 o 
   8   5  15        2.80        0.04      3.47 o 
   0   6  15      177.39      147.51     12.30 o 
   1   6  15       89.11       90.66      6.86 o 
   2   6  15      257.16      232.76      9.88 o 
   3   6  15      166.38      148.93      8.05 o 
   4   6  15       83.29       91.04      6.92 o 
   5   6  15      130.83      115.59      8.86 o 
   6   6  15        5.07        9.46      5.62 o 
   7   6  15       13.55       12.65      5.21 o 
   1   7  15      104.35      108.50      7.83 o 
   2   7  15        0.11        2.35      2.56 o 
   3   7  15      101.37       81.82      7.23 o 
   4   7  15       25.34       29.77      5.57 o 
   5   7  15        1.08       -1.45      3.53 o 
   6   7  15        0.19       -1.90      4.34 o 
   0   8  15       24.65       28.05      6.44 o 
   1   8  15      148.11      140.28     10.27 o 
   2   8  15      140.40      131.76      9.71 o 
   3   8  15        1.83        6.94      4.62 o 
   4   8  15        5.48        0.94      3.72 o 
   5   8  15        1.57       -0.26      3.60 o 
   1   9  15        6.58        5.73      5.12 o 
   2   9  15        4.52        7.84      4.32 o 
   0   0  16     1469.92     1559.69     52.84 o 
   1   0  16     2338.17     2403.32     57.90 o 
   2   0  16       40.04       49.60      4.26 o 
   3   0  16       82.31       96.09      6.36 o 
   4   0  16      716.98      736.69     22.65 o 
   5   0  16      678.58      618.41     24.16 o 
   6   0  16      125.85      124.00     11.78 o 
   7   0  16      255.99      259.19     22.46 o 
   8   0  16      207.72      178.17     15.09 o 
   9   0  16      292.63      301.62     27.23 o 
   1   1  16      499.64      470.70      9.79 o 
   2   1  16        2.72        1.86      1.55 o 
   3   1  16       15.18       18.26      2.34 o 
   4   1  16       79.76       72.68      4.72 o 
   5   1  16       76.04       73.24      5.06 o 
   6   1  16        6.64        4.42      2.63 o 
   7   1  16        1.43        2.61      2.85 o 
   8   1  16        2.64        1.88      3.45 o 
   9   1  16        7.38        7.63      5.25 o 
   0   2  16       11.34        8.82      2.19 o 
   1   2  16      215.00      222.45      6.51 o 
   2   2  16      882.73      917.72     19.22 o 
   3   2  16     2178.32     2022.76     48.07 o 
   4   2  16      151.37      134.87      6.71 o 
   5   2  16      424.95      434.38     14.30 o 
   6   2  16      192.11      178.34      8.05 o 
   7   2  16      359.60      332.74     14.32 o 
   8   2  16       38.20       58.62      6.74 o 
   9   2  16       30.54       43.03      7.56 o 
   1   3  16      766.58      742.53     16.13 o 
   2   3  16       76.11       70.11      4.60 o 
   3   3  16        5.29        7.66      2.52 o 
   4   3  16        8.36        9.08      2.70 o 
   5   3  16        0.45        7.24      3.11 o 
   6   3  16        3.12        0.23      2.21 o 
   7   3  16        4.05        4.48      3.50 o 
   8   3  16        1.79        2.24      3.94 o 
   9   3  16        5.06        3.75      4.63 o 
   0   4  16      490.57      484.96     18.91 o 
   1   4  16     1680.99     1725.13     42.46 o 
   2   4  16      562.43      560.25     16.17 o 
   3   4  16       83.93       92.67      5.45 o 
   4   4  16       41.82       54.13      4.93 o 
   5   4  16      401.83      375.10     13.22 o 
   6   4  16       58.83       60.83      5.93 o 
   7   4  16       54.51       48.01      6.53 o 
   8   4  16        3.61       -0.24      3.46 o 
   1   5  16      527.09      526.23     18.62 o 
   2   5  16       30.11       28.89      3.40 o 
   3   5  16       21.93       21.67      5.11 o 
   4   5  16       21.36       25.66      3.43 o 
   5   5  16       24.65       28.33      4.72 o 
   6   5  16       13.24       19.37      4.83 o 
   7   5  16        0.04        2.35      3.75 o 
   0   6  16      272.58      307.91     18.77 o 
   1   6  16      123.53      139.72      8.27 o 
   2   6  16        0.28       -2.31      3.37 o 
   3   6  16      508.69      515.28     18.62 o 
   4   6  16      140.01      135.79      8.64 o 
   5   6  16       30.19       43.48      6.27 o 
   6   6  16        5.40        3.37      3.87 o 
   7   6  16       98.84      107.59     10.63 o 
   1   7  16      116.71      120.72      8.23 o 
   2   7  16       12.26       15.49      4.14 o 
   3   7  16      105.79       93.84      7.61 o 
   4   7  16        3.56        1.12      3.25 o 
   5   7  16        0.43        3.96      3.93 o 
   6   7  16        0.25       -0.03      3.36 o 
   0   8  16       17.07       16.98      6.05 o 
   1   8  16       57.92       59.63      7.31 o 
   2   8  16       24.21       28.34      5.86 o 
   3   8  16       15.21       22.96      6.54 o 
   4   8  16        8.51       14.87      5.90 o 
   1   9  16        8.22        7.79      6.86 o 
   1   1  17      107.43      113.67      4.11 o 
   2   1  17       91.47       88.77      4.29 o 
   3   1  17        0.13       -0.48      1.99 o 
   4   1  17       35.34       47.29      4.08 o 
   5   1  17       11.78       16.48      3.82 o 
   6   1  17        4.60       12.78      3.66 o 
   7   1  17       10.94       12.40      3.97 o 
   8   1  17        0.20       -1.76      3.41 o 
   9   1  17        6.47       11.78      6.46 o 
   0   2  17      857.67      781.20     38.96 o 
   1   2  17      154.23      152.36      6.03 o 
   2   2  17       16.15       15.98      2.59 o 
   3   2  17        0.02        8.25      6.57 o 
   4   2  17       33.22       35.11      3.91 o 
   5   2  17       10.10       12.50      3.76 o 
   6   2  17       24.86       25.78      3.85 o 
   7   2  17       17.92       24.07      4.56 o 
   8   2  17        0.64       -0.53      3.12 o 
   9   2  17        6.88        3.58      4.68 o 
   1   3  17      334.78      336.33      9.64 o 
   2   3  17       96.63       93.37      4.93 o 
   3   3  17        0.05        0.02      1.93 o 
   4   3  17       25.04       25.79      3.40 o 
   5   3  17        7.16       11.25      3.05 o 
   6   3  17        1.45        0.63      2.65 o 
   7   3  17       92.55       78.63      6.46 o 
   8   3  17        0.19       -3.70      4.70 o 
   0   4  17       30.74       33.65      4.82 o 
   1   4  17        5.34       17.53      4.53 o 
   2   4  17      153.89      140.40      6.97 o 
   3   4  17      131.41      127.93      6.88 o 
   4   4  17        4.12        3.48      2.32 o 
   5   4  17      180.48      179.22     15.51 o 
   6   4  17       42.37       44.77      5.35 o 
   7   4  17        3.80       10.06      4.33 o 
   8   4  17        0.47        5.71      5.12 o 
   1   5  17      128.87      116.34      7.39 o 
   2   5  17        4.47        4.13      2.86 o 
   3   5  17       32.56       32.25      3.87 o 
   4   5  17       14.59       19.33      4.03 o 
   5   5  17        0.30        0.97      2.83 o 
   6   5  17        2.34        6.46      3.73 o 
   7   5  17       20.37       20.13      5.22 o 
   0   6  17        2.97       12.41      5.36 o 
   1   6  17      233.24      235.24     11.69 o 
   2   6  17        2.84        8.02      3.60 o 
   3   6  17       11.23       16.18      4.53 o 
   4   6  17       47.65       29.80      5.04 o 
   5   6  17        0.47        4.77      4.08 o 
   6   6  17       46.93       36.98      6.86 o 
   1   7  17        2.13       -0.92      2.76 o 
   2   7  17       15.44       15.73      5.00 o 
   3   7  17       55.76       50.46      6.37 o 
   4   7  17       13.47       23.78      6.30 o 
   5   7  17       18.11       15.07      5.31 o 
   0   8  17      128.86       98.24     11.86 o 
   1   8  17        8.01        7.56      4.57 o 
   2   8  17       23.57       19.34      5.50 o 
   3   8  17       73.40       65.54      9.27 o 
   0   0  18      363.92      374.51     19.13 o 
   1   0  18        4.05       10.94      3.00 o 
   2   0  18     2049.36     1768.47     88.37 o 
   3   0  18      820.01      837.01     28.53 o 
   4   0  18      236.59      243.89     12.26 o 
   5   0  18      939.67      837.08     37.76 o 
   6   0  18       42.93       52.18      9.24 o 
   7   0  18       83.45       89.38     11.26 o 
   8   0  18       83.88       87.51      9.87 o 
   1   1  18        6.90        9.02      1.70 o 
   2   1  18       13.55       17.80      2.61 o 
   3   1  18     1098.89     1023.38     23.61 o 
   4   1  18      353.72      309.67     10.39 o 
   5   1  18      212.27      186.03      7.87 o 
   6   1  18       10.41       16.56      4.32 o 
   7   1  18        1.85        9.45      5.73 o 
   8   1  18        0.11        2.47      3.71 o 
   0   2  18     1350.75     1249.30     44.77 o 
   1   2  18     1216.96     1162.46     25.97 o 
   2   2  18       72.83       80.78      4.30 o 
   3   2  18      168.41      159.73      7.42 o 
   4   2  18      432.60      429.86     14.01 o 
   5   2  18       26.62       34.23      4.23 o 
   6   2  18      279.22      295.51     14.35 o 
   7   2  18      235.95      212.17     13.33 o 
   8   2  18       46.89       51.13      7.76 o 
   1   3  18        0.09       -2.53      2.53 o 
   2   3  18       91.03       97.20      5.25 o 
   3   3  18      111.88      105.11      5.41 o 
   4   3  18       11.32       17.86      3.32 o 
   5   3  18       70.04       68.82      5.25 o 
   6   3  18       43.79       51.51      5.85 o 
   7   3  18        0.84        6.07      4.61 o 
   8   3  18        0.44       -2.29      4.03 o 
   0   4  18        0.43        0.92      2.82 o 
   1   4  18      274.87      279.51     10.34 o 
   2   4  18      319.27      331.90     12.60 o 
   3   4  18      313.07      297.03     11.58 o 
   4   4  18      144.82      159.77      8.07 o 
   5   4  18      254.47      251.23     12.05 o 
   6   4  18      137.97      127.53      8.99 o 
   7   4  18        3.29        3.90      3.93 o 
   1   5  18       13.44       16.29      3.49 o 
   2   5  18       41.98       44.88      4.46 o 
   3   5  18       16.70       12.04      3.18 o 
   4   5  18        0.00       -1.27      2.81 o 
   5   5  18        2.67        1.37      2.99 o 
   6   5  18       20.06       18.47      4.86 o 
   7   5  18        7.29        3.53      3.89 o 
   0   6  18      269.16      291.39     19.49 o 
   1   6  18       93.18       89.16      7.41 o 
   2   6  18       80.98       88.28      6.37 o 
   3   6  18      114.23      123.42      9.14 o 
   4   6  18      109.81      103.93      8.04 o 
   5   6  18       40.85       37.91      6.27 o 
   6   6  18       51.18       60.70      8.36 o 
   1   7  18        5.92        5.67      3.69 o 
   2   7  18        0.02        1.76      4.08 o 
   3   7  18        6.25        3.19      3.82 o 
   4   7  18        8.59       14.49      4.78 o 
   5   7  18        1.55        7.14      7.23 o 
   0   8  18       48.49       48.33     12.03 o 
   1   8  18       49.51       52.07      7.22 o 
   2   8  18       82.26       87.17     10.06 o 
   3   8  18       25.02       23.81      7.29 o 
   1   1  19       58.71       57.99      3.66 o 
   2   1  19       26.51       29.20      2.94 o 
   3   1  19        8.41       14.80      3.38 o 
   4   1  19        1.82        9.86      4.20 o 
   5   1  19       40.66       35.45      4.34 o 
   6   1  19        6.41        9.84      3.57 o 
   7   1  19       30.13       34.30      5.56 o 
   8   1  19        0.45        1.61      3.75 o 
   0   2  19       21.58       47.49     10.35 o 
   1   2  19       41.06       49.48      3.98 o 
   2   2  19       12.95       15.00      2.86 o 
   3   2  19        2.50        1.45      2.22 o 
   4   2  19       19.10       27.02      3.79 o 
   5   2  19      150.57      152.29      8.46 o 
   6   2  19        2.67        3.52      3.49 o 
   7   2  19       36.20       25.03      5.61 o 
   8   2  19       13.19       12.29      5.65 o 
   1   3  19      177.15      173.55      8.30 o 
   2   3  19       50.93       49.64      4.05 o 
   3   3  19       19.83       25.23      3.48 o 
   4   3  19        0.55       -0.77      2.65 o 
   5   3  19      143.25      113.56      6.92 o 
   6   3  19       13.74       16.02      4.12 o 
   7   3  19       61.26       43.15      6.26 o 
   0   4  19       53.87       49.17      5.66 o 
   1   4  19      197.95      191.44      8.68 o 
   2   4  19       27.94       28.73      4.18 o 
   3   4  19       86.71       79.13      5.62 o 
   4   4  19        0.72        0.76      2.25 o 
   5   4  19        2.22        6.03      4.41 o 
   6   4  19        8.39        7.68      3.58 o 
   7   4  19        8.17       12.59      6.64 o 
   1   5  19       17.57       22.53      4.20 o 
   2   5  19        2.82        7.70      3.14 o 
   3   5  19        0.24        6.49      2.93 o 
   4   5  19        4.99        9.83      4.17 o 
   5   5  19        4.02        6.73      4.02 o 
   6   5  19        0.01        1.33      3.70 o 
   0   6  19       17.39       14.63      5.84 o 
   1   6  19       82.74       79.00      6.89 o 
   2   6  19       41.39       36.34      5.47 o 
   3   6  19       67.83       62.88      7.45 o 
   4   6  19       13.63       10.63      4.36 o 
   5   6  19       73.79       67.99      8.66 o 
   1   7  19        3.67        6.40      4.15 o 
   2   7  19        0.23       -1.93      3.64 o 
   3   7  19        4.31        0.02      4.06 o 
   4   7  19        0.93        2.65      4.35 o 
   0   8  19       18.39       18.99      9.95 o 
   1   8  19       53.52       51.66      7.45 o 
   0   0  20       35.98       59.65      7.78 o 
   1   0  20      987.63      881.56     26.33 o 
   2   0  20     1061.83     1057.02     39.14 o 
   3   0  20       60.75       68.67      6.20 o 
   4   0  20      153.63      147.62     12.78 o 
   5   0  20        1.01       -0.17      4.07 o 
   6   0  20      357.93      368.97     27.11 o 
   7   0  20       58.94       55.94      8.60 o 
   8   0  20       97.75      101.34     15.59 o 
   1   1  20       69.18       85.13      4.34 o 
   2   1  20       25.62       16.18      2.68 o 
   3   1  20      303.42      241.04      9.58 o 
   4   1  20        0.10        4.04      3.02 o 
   5   1  20       12.31       19.36      4.18 o 
   6   1  20        2.73        3.57      3.49 o 
   7   1  20        1.46        0.55      2.72 o 
   8   1  20        0.04       -0.85      3.85 o 
   0   2  20     1305.13     1276.30     51.91 o 
   1   2  20        9.71       20.39      3.62 o 
   2   2  20      199.56      214.52      8.13 o 
   3   2  20      223.14      217.02      8.96 o 
   4   2  20      448.62      449.97     15.03 o 
   5   2  20      222.52      189.89      9.85 o 
   6   2  20      116.21      116.56      9.27 o 
   7   2  20        6.50        5.39      4.73 o 
   1   3  20        7.54       23.95      3.78 o 
   2   3  20       28.38       36.21      4.29 o 
   3   3  20        2.22        2.77      2.22 o 
   4   3  20        5.78        4.97      2.97 o 
   5   3  20       17.89       22.81      4.36 o 
   6   3  20        3.09       -0.99      3.29 o 
   7   3  20       17.92       19.10      5.87 o 
   0   4  20      159.81      180.87     13.23 o 
   1   4  20       47.79       69.57      5.65 o 
   2   4  20      372.07      416.05     15.23 o 
   3   4  20       33.94       36.82      4.43 o 
   4   4  20      238.18      242.10     11.91 o 
   5   4  20       23.66       23.48      4.48 o 
   6   4  20      114.54      115.31      8.55 o 
   7   4  20       94.51       80.95     10.67 o 
   1   5  20        2.75        7.70      3.51 o 
   2   5  20       10.37       15.67      3.50 o 
   3   5  20       24.31       33.21      4.28 o 
   4   5  20       15.94       17.62      4.40 o 
   5   5  20        0.29       -1.09      3.34 o 
   6   5  20        2.33        5.20      4.35 o 
   0   6  20      150.16      155.37     13.54 o 
   1   6  20       81.56       76.37      7.49 o 
   2   6  20      104.22      116.05      9.09 o 
   3   6  20       33.51       32.22      5.85 o 
   4   6  20       67.00       88.11      7.99 o 
   5   6  20       43.54       46.79      7.14 o 
   1   7  20        1.82        1.88      3.80 o 
   2   7  20        1.75        3.50      3.86 o 
   3   7  20        1.62        4.72      4.77 o 
   1   1  21        3.75        7.50      2.42 o 
   2   1  21        1.17        4.07      2.05 o 
   3   1  21       13.40        8.90      3.00 o 
   4   1  21        0.74        1.59      2.38 o 
   5   1  21       24.60       30.97      4.96 o 
   6   1  21        0.52        8.40      3.53 o 
   7   1  21        0.34        0.55      3.46 o 
   0   2  21       31.24       49.74     11.69 o 
   1   2  21      115.35      104.18      5.86 o 
   2   2  21       31.78       25.62      3.47 o 
   3   2  21       36.02       43.46      4.34 o 
   4   2  21        3.84        5.22      3.02 o 
   5   2  21        5.83        0.83      2.48 o 
   6   2  21        7.94        2.71      3.29 o 
   7   2  21        3.32        3.01      4.29 o 
   1   3  21        8.39        8.82      2.85 o 
   2   3  21        0.00        5.33      3.00 o 
   3   3  21        7.27        7.81      3.12 o 
   4   3  21        0.07       -2.88      2.88 o 
   5   3  21       19.17       17.06      3.84 o 
   6   3  21        2.30       15.02      5.02 o 
   7   3  21        5.00        0.66      4.12 o 
   0   4  21       17.73       13.66      5.29 o 
   1   4  21       16.90       24.33      4.96 o 
   2   4  21       12.65        7.58      3.36 o 
   3   4  21       42.12       43.46      4.59 o 
   4   4  21       14.88       18.66      4.17 o 
   5   4  21       30.48       31.77      5.52 o 
   6   4  21        0.86        1.46      4.33 o 
   1   5  21        3.95        6.46      3.53 o 
   2   5  21        3.72        7.58      3.18 o 
   3   5  21        0.05        2.11      2.48 o 
   4   5  21        5.30        9.87      4.40 o 
   5   5  21        0.00        3.12      3.88 o 
   0   6  21       19.00       10.90      8.04 o 
   1   6  21       54.58       49.54      6.12 o 
   2   6  21        6.88        7.87      4.73 o 
   3   6  21       16.34       17.98      5.56 o 
   4   6  21        0.27       -0.02      4.05 o 
   1   7  21        1.16        4.74      4.83 o 
   2   7  21        1.47        2.29      3.80 o 
   0   0  22      966.46      949.27     43.54 o 
   1   0  22        1.94        5.02      4.14 o 
   2   0  22      301.37      343.17     16.93 o 
   3   0  22       31.71       41.94      7.35 o 
   4   0  22      205.85      208.89     16.99 o 
   5   0  22       31.04       31.32      6.96 o 
   6   0  22      269.82      264.99     19.66 o 
   7   0  22        4.06       10.15      6.79 o 
   1   1  22       29.89       30.01      3.56 o 
   2   1  22       45.88       48.90      4.31 o 
   3   1  22       14.66       16.12      3.61 o 
   4   1  22        8.34       11.35      3.59 o 
   5   1  22        6.84        8.44      3.91 o 
   6   1  22        0.23       -0.94      3.25 o 
   7   1  22        7.45        8.40      4.57 o 
   0   2  22      173.67      205.55     12.39 o 
   1   2  22       72.04       69.02      5.94 o 
   2   2  22      374.25      345.21     12.61 o 
   3   2  22        0.91        3.10      2.55 o 
   4   2  22      428.21      433.52     16.02 o 
   5   2  22        3.14        0.71      2.77 o 
   6   2  22       94.10      107.31      9.65 o 
   1   3  22        9.54        8.92      3.31 o 
   2   3  22       35.00       31.81      4.24 o 
   3   3  22        2.40        4.54      4.10 o 
   4   3  22        0.07        3.41      2.92 o 
   5   3  22       20.47       32.09      5.41 o 
   6   3  22        0.48       -2.82      4.42 o 
   0   4  22      320.93      294.14     19.09 o 
   1   4  22        8.48        6.95      3.38 o 
   2   4  22      373.75      367.90     14.80 o 
   3   4  22       74.66       73.14      6.56 o 
   4   4  22       66.69       71.06      6.44 o 
   5   4  22       12.57       10.00      4.55 o 
   1   5  22        4.87        6.15      3.50 o 
   2   5  22        6.21       10.93      3.93 o 
   3   5  22        0.55        0.62      3.18 o 
   4   5  22        0.02        2.81      3.32 o 
   5   5  22        6.34        6.69      5.21 o 
   0   6  22      184.60      196.86     17.24 o 
   1   6  22       21.12       29.73      5.39 o 
   2   6  22       53.42       70.52      7.86 o 
   3   6  22        0.01        4.10      5.83 o 
   1   1  23        0.31       10.71      3.70 o 
   2   1  23        1.16        2.75      2.95 o 
   3   1  23        0.52        1.76      2.48 o 
   4   1  23        1.72        3.59      3.09 o 
   5   1  23        0.09        0.99      3.05 o 
   6   1  23        0.49        6.09      4.22 o 
   0   2  23        9.62       11.65      4.48 o 
   1   2  23        7.05        2.09      2.75 o 
   2   2  23        6.01        4.98      3.02 o 
   3   2  23       15.54       12.47      3.51 o 
   4   2  23        0.82       -0.63      3.11 o 
   5   2  23        2.73       11.51      6.30 o 
   6   2  23        2.52        6.87      5.26 o 
   1   3  23        0.64        0.21      2.18 o 
   2   3  23        2.07        2.68      2.74 o 
   3   3  23        0.22        0.74      2.59 o 
   4   3  23       11.09       14.83      4.21 o 
   5   3  23        0.09        9.88      7.06 o 
   0   4  23        3.63        6.71      5.36 o 
   1   4  23       49.83       49.22      5.44 o 
   2   4  23        7.21        2.72      2.73 o 
   3   4  23        5.84        8.59      3.82 o 
   4   4  23        0.46        0.58      3.35 o 
   5   4  23       47.17       36.47      7.00 o 
   1   5  23        9.78       13.01      4.20 o 
   2   5  23        0.00       -0.26      2.83 o 
   3   5  23        0.80        1.57      3.67 o 
   4   5  23       20.24       13.47      5.35 o 
   0   6  23        2.75        1.18      4.53 o 
   1   6  23       20.53       22.53      5.18 o 
   2   6  23        5.97        7.75      4.68 o 
   0   0  24      122.34      108.79     15.77 o 
   1   0  24        3.31        6.78      9.21 o 
   2   0  24      377.42      357.01     20.81 o 
   3   0  24        0.01        3.04      4.35 o 
   4   0  24      208.01      218.97     16.88 o 
   5   0  24        1.02       11.24      7.78 o 
   6   0  24      257.76      247.08     21.22 o 
   1   1  24        1.17        1.45      2.77 o 
   2   1  24       15.98       25.45      4.39 o 
   3   1  24        0.16        9.04      4.00 o 
   4   1  24        0.14        1.98      3.07 o 
   5   1  24        5.87       23.46      6.26 o 
   6   1  24        2.88        5.11      4.75 o 
   0   2  24      466.27      479.15     25.97 o 
   1   2  24        0.29        2.89      2.85 o 
   2   2  24      220.19      218.90     10.96 o 
   3   2  24        0.44        0.94      3.06 o 
   4   2  24      228.89      221.72     13.42 o 
   5   2  24        2.83        1.66      3.59 o 
   1   3  24        0.33       -0.82      2.73 o 
   2   3  24        0.05        5.48      3.07 o 
   3   3  24        1.90        0.07      2.67 o 
   4   3  24        4.87        5.49      4.05 o 
   5   3  24        9.05        9.35      4.85 o 
   0   4  24      170.09      167.80     14.44 o 
   1   4  24        2.97       -1.27      2.98 o 
   2   4  24      149.85      168.32     10.21 o 
   3   4  24       15.35       27.87      5.47 o 
   4   4  24       44.07       48.77      7.27 o 
   1   5  24        4.63        2.32      3.71 o 
   2   5  24       12.12       23.13      5.89 o 
   3   5  24        1.27       -3.67      4.28 o 
   1   1  25        1.78       11.64      3.93 o 
   2   1  25        0.02        1.43      2.88 o 
   3   1  25        0.23        1.55      3.41 o 
   4   1  25        2.56        9.16      4.16 o 
   5   1  25        0.03        0.75      3.46 o 
   0   2  25        0.94       -0.48      3.97 o 
   1   2  25       11.31       14.09      3.97 o 
   2   2  25        0.07        5.08      4.24 o 
   3   2  25        0.09       -2.87      3.31 o 
   4   2  25        5.49        7.58      4.40 o 
   5   2  25       16.57       28.05      7.34 o 
   1   3  25        7.51        9.01      3.73 o 
   2   3  25        0.00        2.44      3.48 o 
   3   3  25        4.48       10.40      3.95 o 
   4   3  25       23.15       20.43      5.16 o 
   0   4  25        1.90        5.51      5.11 o 
   1   4  25       12.14        7.59      3.69 o 
   2   4  25       18.20       15.08      4.89 o 
   3   4  25       38.05       36.57      6.55 o 
   1   5  25        7.08        5.69      3.80 o 
   0   0  26       56.98       40.34     10.13 o 
   1   0  26        2.94       12.90      6.33 o 
   2   0  26      305.92      282.57     24.67 o 
   3   0  26       49.43       53.15     10.21 o 
   4   0  26      119.73       99.48     15.78 o 
   1   1  26       11.97        9.48      3.77 o 
   2   1  26       11.44       10.68      4.95 o 
   3   1  26        0.58       10.82      4.77 o 
   4   1  26       25.78       29.88      7.01 o 
   0   2  26      348.33      334.97     27.22 o 
   1   2  26       37.07       43.46      6.53 o 
   2   2  26       52.92       51.15      6.78 o 
   3   2  26        0.92        1.37      3.45 o 
   4   2  26       77.90       77.11      8.30 o 
   1   3  26        1.40        3.76      4.32 o 
   2   3  26       21.87       18.43      5.17 o 
   3   3  26        5.80        6.42      4.55 o 
   0   4  26       16.50       22.67      7.52 o 
   1   4  26        1.67        9.30      4.70 o 
   1   1  27        1.97        1.94      4.04 o 
   2   1  27        0.04        3.69      4.42 o 
   3   1  27        0.25        4.40      4.64 o 
   0   2  27        0.01        0.40      6.65 o 
   1   2  27        1.48       -1.98      3.86 o 
   2   2  27        1.75       11.30      5.78 o 
   1   3  27        4.73       12.33      5.13 o 
   0   0  28      141.47      137.14     25.99 o 
   1   0  28       63.44       72.70     15.32 o 
   1   1  28       38.35       50.61      9.47 o 
                                                 
